# Supplementary material for: Spatially patterned hydrogen peroxide orchestrates stomatal development in Arabidopsis
Source: Nat Commun. 2022 Aug 26;13:5040. doi: 10.1038/s41467-022-32770-7 (PMC9418256; doi:10.1038/s41467-022-32770-7)
Supplement: Supplementary file 4 — Supplementary Data 1 [file 41467_2022_32770_MOESM4_ESM.xlsx]

## Sheet: Sheet1
Name	Primer sequence	Usage
CAT2-F	ATGGATCCTTACAAGTATCGTCCAG	CDS Clone
CAT2-R	GATGCTTGGTCTCACGTTCAGAC	CDS Clone
KINB2-F	ATGGGTAACGTGAACGCGAG	CDS Clone
KINB2-R	CCTCTGCAGGGATTTGTAGAG	CDS Clone
HyPer-F	CATGCCATGGAGATGGCAAGCCAGCA	CDS Clone
HyPer-R	TTAAACCGCCTGTTTTAAAACT	CDS Clone
Histone3-F	ATGGCGAGAACCAAGCATCG	CDS Clone
Histone3-R	CCATGGTCTGCCTTTTCCTC	CDS Clone
pCAT2-F	GCGGTTTACCGCAGACAATC	promoter Clone
pCAT2-R	GGTTTGATGAGAAGAGAGCTTGG	promoter Clone
pAPX1-F	TAGAAAAAGCTATCTCATTGTGG	promoter Clone
pAPX1-R	CTTAGCTAAGCTCTGGAACAAAT	promoter Clone
KINB2-attb1-F	GGGGACAAGTTTGTACAAAAAAGCAGGCTTAAAGACCATCACAATCTCACTTCCACTC	promoter and genomic Clone
KINB2-attb2-R	GGGGACCACTTTGTACAAGAAAGCTGGGTT CCTCTGCAGGGATTTGTAGAGCAC	promoter and genomic Clone
LB1.3	ATTTTGCCGATTTCGGAAC	Genotyping
kinβ2-LP	TCAACTGGTGGGAAAAGAAAG	Genotyping
kinβ2-RP	CATGACACCAAGTGATCATCG	Genotyping
kinβ1-2-LP	ATCCCCTTCATCATCAAATCC	Genotyping
kinβ1-2-RP	CAAGAAGCTTCGACCAATTTG	Genotyping
CAT2-qRT-F	AAGTATCCAACTCCGCCTGCTG	qRT-PCR
CAT2-qRT-R	TGGATGAATCGTTCTTGCCTCTC	qRT-PCR
APX1-qRT-F	TTTCCACCCTGGAAGAGAGGAC	qRT-PCR
APX1-qRT-R	TCACAACCCTTGGTAGCATCAGG	qRT-PCR
BASL-qRT-F	TCCTCTAGACGGAGATGAAGATGG	qRT-PCR
BASL-qRT-R	TGGTGGGCTTAGGCTGAGTTTC	qRT-PCR
pCAT2-A-F	GGTACTGATGATGATGAGGC	ChIP-PCR
pCAT2-A-R	CGCCACAATATATAACATTTG	ChIP-PCR
pCAT2-B-F	AAATGAGGACGTCATTGGGC	ChIP-PCR
pCAT2-B-R	ATATTCTTCCCGCTTGGGGCGTTC	ChIP-PCR
pCAT2-C-F	GAGATGGCATGTGAATTATGG	ChIP-PCR
pCAT2-C-R	GACATGTTTCAATCCGTTGGC	ChIP-PCR
pCAT2-D-F	CCCATTACGAATAGACTTAGCC	ChIP-PCR
pCAT2-D-R	CAAAAAGACGACACGTGCTG	ChIP-PCR
pCAT2-E-F	GGATCGTTCTAGCCGTTACCAG	ChIP-PCR
pCAT2-E-R	AAGGGACTGACCTACCACAAGG	ChIP-PCR
pCAT2-F-F	AAAATCCTTCATGTTCCGGG	ChIP-PCR
pCAT2-F-R	CGTAAATAAAGTCTCTTCGTGGTG	ChIP-PCR
pCAT2-G-F	CATATGTTACAAACATTTGACC	ChIP-PCR
pCAT2-G-R	AAGGTGGTGGGGTCCAGATGTA	ChIP-PCR
pAPX1-A-F	CTTCTGTAGCTCACTCCTGCTTG	ChIP-PCR
pAPX1-A-R	GCCTCACTACTAAATAAACGCAC	ChIP-PCR
pAPX1-B-F	GCCGTGCGTTTAATCATGATCG	ChIP-PCR
pAPX1-B-R	TTATGAGAGCGTTGAGGAGAAG	ChIP-PCR
pAPX1-C-F	CAATTGGGATCTTCGTCTGCG	ChIP-PCR
pAPX1-C-R	GGGCGTTGATGTTGAATTTTCTTCAG	ChIP-PCR
pAPX1-D-F	GCATTCTCCGCAATTATGATCC	ChIP-PCR
pAPX1-D-R	CCTCAATTCTATTGTGTGGCC	ChIP-PCR
PP2A ChIP F	CGGCTTTCATGATTCCCTCT	ChIP-PCR
PP2A ChIP R	GCCTTAAGCTCCGTTTCCTACTT	ChIP-PCR
