# Supplementary material for: Spatially patterned hydrogen peroxide orchestrates stomatal development in Arabidopsis
Source: Nat Commun. 2022 Aug 26;13:5040. doi: 10.1038/s41467-022-32770-7 (PMC9418256; doi:10.1038/s41467-022-32770-7)
Supplement: Supplementary file 6 — Source Data [file 41467_2022_32770_MOESM6_ESM.zip]

Archive with 3 entries (3 files):
- Source Data 2. Statistical analysis in this study.xlsx
- Source Data 3. The expression patterns of ROS-related genes in the epidermal cells of leaves..xlsx
- Source Data1. The source data in this study..xlsx
