# Supplementary material for: Spatially patterned hydrogen peroxide orchestrates stomatal development in Arabidopsis
Source: Nat Commun. 2022 Aug 26;13:5040. doi: 10.1038/s41467-022-32770-7 (PMC9418256; doi:10.1038/s41467-022-32770-7)
Supplement: Supplementary file 6 — Source Data [file 41467_2022_32770_MOESM6_ESM.zip › Source Data 2. Statistical analysis in this study.xlsx]

## Sheet: Figure 1
Supplementary Table 4: Statistical Analysis in This Study
SS = Sum of squares; df = degrees of freedom; MS = Mean Squares
Figure 1d							Figure 1g
Brown-Forsythe test							Brown-Forsythe test
F (DFn, DFd)	14.21 (5, 652)						F (DFn, DFd)	7.038 (7, 822)
P value	<0.0001						P value	<0.0001
P value summary	****						P value summary	****
Are SDs significantly different (P < 0.05)?	Yes						Are SDs significantly different (P < 0.05)?	Yes
Brown-Forsythe ANOVA test							Brown-Forsythe ANOVA test
F* (DFn, DFd)	198.7 (5.000, 531.9)						F* (DFn, DFd)	181.2 (7.000, 717.5)
P value	<0.0001						P value	<0.0001
P value summary	****						P value summary	****
Significant diff. among means (P < 0.05)?	Yes						Significant diff. among means (P < 0.05)?	Yes
Dunnett's T3 multiple comparisons test	Mean Diff.	95.00% CI of diff.	Below threshold?	Summary	Adjusted P Value		Dunnett's T3 multiple comparisons test	Mean Diff.	95.00% CI of diff.	Below threshold?	Summary	Adjusted P Value
Meristemoid-Mock vs. Meristemoid-DCMU	-0.4428	-0.5890 to -0.2966	Yes	****	<0.0001		Meristemoid-Mock vs. Meristemoid-H2O2	-0.4764	-0.6257 to -0.3271	Yes	****	<0.0001
Meristemoid-Mock vs. Meristemoid-DCMU+KI	0.07531	-0.01978 to 0.1704	No	ns	0.2578		Meristemoid-Mock vs. Meristemoid-CHX	0.006436	-0.1228 to 0.1357	No	ns	>0.9999
Meristemoid-Mock vs. SLGC-Mock	0.6557	0.5389 to 0.7725	Yes	****	<0.0001		Meristemoid-Mock vs. Meristemoid-CHX +H2O2	-0.4209	-0.5609 to -0.2809	Yes	****	<0.0001
Meristemoid-Mock vs. SLGC-DCMU	0.343	0.2260 to 0.4600	Yes	****	<0.0001		Meristemoid-Mock vs. SLGC-Mock	0.6704	0.5565 to 0.7842	Yes	****	<0.0001
Meristemoid-Mock vs. SLGC-DCMU+KI	0.6194	0.5008 to 0.7381	Yes	****	<0.0001		Meristemoid-Mock vs. SLGC-H2O2	0.226	0.06223 to 0.3897	Yes	***	0.0006
Meristemoid-DCMU vs. Meristemoid-DCMU+KI	0.5181	0.3852 to 0.6510	Yes	****	<0.0001		Meristemoid-Mock vs. SLGC-CHX	0.6482	0.5174 to 0.7791	Yes	****	<0.0001
Meristemoid-DCMU vs. SLGC-Mock	1.098	0.9496 to 1.247	Yes	****	<0.0001		Meristemoid-Mock vs. SLGC-CHX +H2O2	0.2566	0.1216 to 0.3917	Yes	****	<0.0001
Meristemoid-DCMU vs. SLGC-DCMU	0.7858	0.6368 to 0.9348	Yes	****	<0.0001		Meristemoid-H2O2 vs. Meristemoid-CHX	0.4829	0.3371 to 0.6286	Yes	****	<0.0001
Meristemoid-DCMU vs. SLGC-DCMU+KI	1.062	0.9119 to 1.213	Yes	****	<0.0001		Meristemoid-H2O2 vs. Meristemoid-CHX +H2O2	0.05554	-0.09971 to 0.2108	No	ns	0.9997
Meristemoid-DCMU+KI vs. SLGC-Mock	0.5804	0.4810 to 0.6797	Yes	****	<0.0001		Meristemoid-H2O2 vs. SLGC-Mock	1.147	1.014 to 1.279	Yes	****	<0.0001
Meristemoid-DCMU+KI vs. SLGC-DCMU	0.2677	0.1681 to 0.3673	Yes	****	<0.0001		Meristemoid-H2O2 vs. SLGC-H2O2	0.7024	0.5256 to 0.8792	Yes	****	<0.0001
Meristemoid-DCMU+KI vs. SLGC-DCMU+KI	0.5441	0.4426 to 0.6457	Yes	****	<0.0001		Meristemoid-H2O2 vs. SLGC-CHX	1.125	0.9775 to 1.272	Yes	****	<0.0001
SLGC-Mock vs. SLGC-DCMU	-0.3127	-0.4331 to -0.1923	Yes	****	<0.0001		Meristemoid-H2O2 vs. SLGC-CHX +H2O2	0.7331	0.5822 to 0.8839	Yes	****	<0.0001
SLGC-Mock vs. SLGC-DCMU+KI	-0.03625	-0.1583 to 0.08578	No	ns	0.9991		Meristemoid-CHX vs. Meristemoid-CHX +H2O2	-0.4273	-0.5635 to -0.2911	Yes	****	<0.0001
SLGC-DCMU vs. SLGC-DCMU+KI	0.2764	0.1542 to 0.3986	Yes	****	<0.0001		Meristemoid-CHX vs. SLGC-Mock	0.6639	0.5549 to 0.7730	Yes	****	<0.0001
							Meristemoid-CHX vs. SLGC-H2O2	0.2195	0.05898 to 0.3801	Yes	***	0.0007
							Meristemoid-CHX vs. SLGC-CHX	0.6418	0.5151 to 0.7685	Yes	****	<0.0001
Figure 1l							Meristemoid-CHX vs. SLGC-CHX +H2O2	0.2502	0.1191 to 0.3813	Yes	****	<0.0001
Brown-Forsythe test							Meristemoid-CHX +H2O2 vs. SLGC-Mock	1.091	0.9695 to 1.213	Yes	****	<0.0001
F (DFn, DFd)	1.938 (3, 408)						Meristemoid-CHX +H2O2 vs. SLGC-H2O2	0.6469	0.4777 to 0.8160	Yes	****	<0.0001
P value	0.1228						Meristemoid-CHX +H2O2 vs. SLGC-CHX	1.069	0.9315 to 1.207	Yes	****	<0.0001
P value summary	ns						Meristemoid-CHX +H2O2 vs. SLGC-CHX +H2O2	0.6775	0.5359 to 0.8192	Yes	****	<0.0001
Are SDs significantly different (P < 0.05)?	No						SLGC-Mock vs. SLGC-H2O2	-0.4444	-0.5931 to -0.2957	Yes	****	<0.0001
							SLGC-Mock vs. SLGC-CHX	-0.02211	-0.1331 to 0.08884	No	ns	>0.9999
two-way ANOVA							SLGC-Mock vs. SLGC-CHX +H2O2	-0.4137	-0.5297 to -0.2978	Yes	****	<0.0001
ANOVA table	SS	DF	MS	F (DFn, DFd)	P value		SLGC-H2O2 vs. SLGC-CHX	0.4223	0.2604 to 0.5841	Yes	****	<0.0001
Interaction	0.2327	1	0.2327	F (1, 408) = 2.857	P=0.0917		SLGC-H2O2 vs. SLGC-CHX +H2O2	0.03066	-0.1345 to 0.1958	No	ns	>0.9999
Cell type Factor	31.28	1	31.28	F (1, 408) = 384	P<0.0001		SLGC-CHX vs. SLGC-CHX +H2O2	-0.3916	-0.5242 to -0.2590	Yes	****	<0.0001
Treatment Factor	9.321	1	9.321	F (1, 408) = 114.4	P<0.0001
Residual	33.23	408	0.08145
Tukey's multiple comparisons test	Predicted (LS) mean diff.	95.00% CI of diff.	Below threshold?	Summary	Adjusted P Value
Meristemoid:pKIN10::KIN10-GFP/Col-0 vs. Meristemoid:pKIN10::KIN10-GFP/p35S::CAT2-Myc	0.3484	0.2458 to 0.4510	Yes	****	<0.0001
Meristemoid:pKIN10::KIN10-GFP/Col-0 vs. SLGC:pKIN10::KIN10-GFP/Col-0	0.5986	0.4955 to 0.7017	Yes	****	<0.0001
Meristemoid:pKIN10::KIN10-GFP/Col-0 vs. SLGC:pKIN10::KIN10-GFP/p35S::CAT2-Myc	0.8519	0.7493 to 0.9545	Yes	****	<0.0001
Meristemoid:pKIN10::KIN10-GFP/p35S::CAT2-Myc vs. SLGC:pKIN10::KIN10-GFP/Col-0	0.2502	0.1476 to 0.3528	Yes	****	<0.0001
Meristemoid:pKIN10::KIN10-GFP/p35S::CAT2-Myc vs. SLGC:pKIN10::KIN10-GFP/p35S::CAT2-Myc	0.5036	0.4015 to 0.6056	Yes	****	<0.0001
SLGC:pKIN10::KIN10-GFP/Col-0 vs. SLGC:pKIN10::KIN10-GFP/p35S::CAT2-Myc	0.2533	0.1507 to 0.3559	Yes	****	<0.0001

## Sheet: Figure 2
SS = Sum of squares; df = degrees of freedom; MS = Mean Squares
Figure 2d
Unpaired t test
P value	<0.0001
P value summary	****
Significantly different (P < 0.05)?	Yes
One- or two-tailed P value?	Two-tailed
t, df	t=6.611 df=206
Figure 2h
Unpaired t test
P value	<0.0001
P value summary	****
Significantly different (P < 0.05)?	Yes
One- or two-tailed P value?	Two-tailed
t, df	t=6.522 df=214
Figure 2l
Unpaired t test
P value	0.0003
P value summary	***
Significantly different (P < 0.05)?	Yes
One- or two-tailed P value?	Two-tailed
t, df	t=3.679 df=204

## Sheet: Figure 3
SS = Sum of squares; df = degrees of freedom; MS = Mean Squares
Figure 3d							Figure 3g
Brown-Forsythe test							Brown-Forsythe test
F (DFn, DFd)	87.18 (2, 311)						F (DFn, DFd)	21.52 (5, 174)
P value	<0.0001						P value	<0.0001
P value summary	****						P value summary	****
Are SDs significantly different (P < 0.05)?	Yes						Are SDs significantly different (P < 0.05)?	Yes
Brown-Forsythe ANOVA test							Brown-Forsythe ANOVA test
F* (DFn, DFd)	229.0 (2.000, 152.6)						F* (DFn, DFd)	148.0 (5.000, 98.54)
P value	<0.0001						P value	<0.0001
P value summary	****						P value summary	****
Significant diff. among means (P < 0.05)?	Yes						Significant diff. among means (P < 0.05)?	Yes
Dunnett's T3 multiple comparisons test	Mean Diff.	95.00% CI of diff.	Below threshold?	Summary	Adjusted P Value		Dunnett's T3 multiple comparisons test	Mean Diff.	95.00% CI of diff.	Below threshold?	Summary	Adjusted P Value
Pavement cell vs. SLGC	49.2	40.53 to 57.86	Yes	****	<0.0001		Pavement cell-GFP vs. Pavement cell-RFP	107.6	92.95 to 122.3	Yes	****	<0.0001
Pavement cell vs. Meristemoid	60.59	52.17 to 69.01	Yes	****	<0.0001		Pavement cell-GFP vs. SLGC-GFP	28.14	9.123 to 47.15	Yes	***	0.0005
SLGC vs. Meristemoid	11.39	7.727 to 15.05	Yes	****	<0.0001		Pavement cell-GFP vs. SLGC-RFP	106.2	91.49 to 120.9	Yes	****	<0.0001
							Pavement cell-GFP vs. Meristemoid-GFP	57.97	41.29 to 74.65	Yes	****	<0.0001
Figure 3h							Pavement cell-GFP vs. Meristemoid-RFP	29.57	7.302 to 51.84	Yes	**	0.0024
pCAT2-G			pCAT2-F				Pavement cell-RFP vs. SLGC-GFP	-79.48	-92.78 to -66.17	Yes	****	<0.0001
Unpaired t test			Unpaired t test				Pavement cell-RFP vs. SLGC-RFP	-1.441	-3.154 to 0.2714	No	ns	0.1663
P value	0.023		P value	0.0676			Pavement cell-RFP vs. Meristemoid-GFP	-49.64	-58.72 to -40.56	Yes	****	<0.0001
P value summary	*		P value summary	ns			Pavement cell-RFP vs. Meristemoid-RFP	-78.04	-95.97 to -60.12	Yes	****	<0.0001
Significantly different (P < 0.05)?	Yes		Significantly different (P < 0.05)?	No			SLGC-GFP vs. SLGC-RFP	78.03	64.69 to 91.37	Yes	****	<0.0001
One- or two-tailed P value?	Two-tailed		One- or two-tailed P value?	Two-tailed			SLGC-GFP vs. Meristemoid-GFP	29.84	14.30 to 45.37	Yes	****	<0.0001
t, df	t=3.587, df=4		t, df	t=2.489, df=4			SLGC-GFP vs. Meristemoid-RFP	1.433	-20.08 to 22.95	No	ns	>0.9999
							SLGC-RFP vs. Meristemoid-GFP	-48.2	-57.33 to -39.06	Yes	****	<0.0001
pCAT2-E			pCAT2-D				SLGC-RFP vs. Meristemoid-RFP	-76.6	-94.58 to -58.62	Yes	****	<0.0001
Unpaired t test			Unpaired t test				Meristemoid-GFP vs. Meristemoid-RFP	-28.4	-47.96 to -8.847	Yes	***	0.0008
P value	0.081		P value	0.0944
P value summary	ns		P value summary	ns			Figure 3j
Significantly different (P < 0.05)?	No		Significantly different (P < 0.05)?	No			CAT2
One- or two-tailed P value?	Two-tailed		One- or two-tailed P value?	Two-tailed			Brown-Forsythe test
t, df	t=2.321, df=4		t, df	t=2.184, df=4			F (DFn, DFd)	1.103 (2, 6)
							P value	0.391
pCAT2-C			pCAT2-B				P value summary	ns
Unpaired t test			Unpaired t test				Are SDs significantly different (P < 0.05)?	No
P value	0.0459		P value	0.0466
P value summary	*		P value summary	*			one-way ANOVA
Significantly different (P < 0.05)?	Yes		Significantly different (P < 0.05)?	Yes			ANOVA table	SS	DF	MS	F (DFn, DFd)	P value
One- or two-tailed P value?	Two-tailed		One- or two-tailed P value?	Two-tailed			Treatment (between columns)	2.286	2	1.143	F (2, 6) = 63.18	P<0.0001
t, df	t=2.861, df=4		t, df	t=2.845, df=4			Residual (within columns)	0.1085	6	0.01809
							Total	2.394	8
pCAT2-A
Unpaired t test							Tukey's multiple comparisons test	Mean Diff.	95.00% CI of diff.	Significant?	Summary	Adjusted P Value
P value	0.0288
P value summary	*						Col-0 vs. spch	-0.8167	-1.154 to -0.4797	Yes	***	0.0007
Significantly different (P < 0.05)?	Yes						Col-0 vs. SPCH-Ox	0.3933	0.05639 to 0.7303	Yes	*	0.027
One- or two-tailed P value?	Two-tailed						spch vs. SPCH-Ox	1.21	0.8731 to 1.547	Yes	****	<0.0001
t, df	t=3.340, df=4
							BASL
							Brown-Forsythe test
							F (DFn, DFd)	2.441 (2, 6)
							P value	0.1676
							P value summary	ns
							Are SDs significantly different (P < 0.05)?	No
							one-way ANOVA
							ANOVA table	SS	DF	MS	F (DFn, DFd)	P value
							Treatment (between columns)	176.4	2	88.19	F (2, 6) = 700.6	P<0.0001
							Residual (within columns)	0.7553	6	0.1259
							Total	177.1	8
							Uncorrected Fisher's LSD	Mean Diff.	95.00% CI of diff.	Significant?	Summary	Individual P Value
							Col-0 vs. spch	0.7267	0.0178 to 1.436	Yes	*	0.046
							Col-0 vs. SPCH-Ox	-9.007	-9.716 to -8.298	Yes	****	<0.0001
							spch vs. SPCH-Ox	-9.733	-10.44 to -9.024	Yes	****	<0.0001

## Sheet: Figure 4
SS = Sum of squares; df = degrees of freedom; MS = Mean Squares
Figure 4b							Figure 4c
Brown-Forsythe test							Brown-Forsythe test
F (DFn, DFd)	0.625 (8, 112)						F (DFn, DFd)	0.6332 (7, 93)
P value	0.7553						P value	0.7273
P value summary	ns						P value summary	ns
Are SDs significantly different (P < 0.05)?	No						Are SDs significantly different (P < 0.05)?	No
one-way ANOVA							two-way ANOVA
ANOVA table	SS	DF	MS	F (DFn, DFd)	P value		ANOVA table	SS	DF	MS	F (DFn, DFd)	P value
Treatment (between columns)	11727	8	1466	F (8, 112) = 138.9	P<0.0001		Interaction	27.6	3	9.2	F (3, 93) = 2.375	P=0.0751
Residual (within columns)	1182	112	10.56				Row Factor	116.5	1	116.5	F (1, 93) = 30.08	P<0.0001
Total	12909	120					Column Factor	22.2	3	7.4	F (3, 93) = 1.91	P=0.1333
							Residual	360.3	93	3.874
Tukey's multiple comparisons test	Mean Diff.	95.00% CI of diff.	Significant?	Summary	Adjusted P Value
							Uncorrected Fisher's LSD	Mean Diff.	95.00% CI of diff.	Significant?	Summary	Individual P Value
Col-0 vs. cat2	-5.731	-9.689 to -1.772	Yes	***	0.0004
Col-0 vs. cat3	-5.685	-9.644 to -1.726	Yes	***	0.0005		Col-0:0 vs. Col-0:0.01	-1.822	-3.336 to -0.3087	Yes	*	0.0188
Col-0 vs. cat2 cat3	-5.721	-9.68 to -1.762	Yes	***	0.0004		Col-0:0 vs. Col-0:0.1	-2.003	-3.541 to -0.4655	Yes	*	0.0112
Col-0 vs. cat1 cat2 cat3	-8.687	-12.65 to -4.728	Yes	****	<0.0001		Col-0:0 vs. Col-0:1mM (H2O2)	-0.4963	-2.092 to 1.099	No	ns	0.5383
Col-0 vs. p35S::CAT2-Myc-9#	8.414	4.455 to 12.37	Yes	****	<0.0001		Col-0:0 vs. kin10:0	1.613	0.0173 to 3.209	Yes	*	0.0476
Col-0 vs. p35S::CAT2-Myc-1#	8.596	4.637 to 12.55	Yes	****	<0.0001		Col-0:0 vs. kin10:0.01	1.29	-0.3061 to 2.885	No	ns	0.1119
Col-0 vs. pSPCH::CAT2-RFP-3#	20.35	16.24 to 24.47	Yes	****	<0.0001		Col-0:0 vs. kin10:0.1	1.196	-0.3994 to 2.792	No	ns	0.1399
Col-0 vs. pSPCH::CAT2-RFP-8#	16.13	12.01 to 20.24	Yes	****	<0.0001		Col-0:0 vs. kin10:1mM (H2O2)	0.2019	-1.394 to 1.798	No	ns	0.8022
cat2 vs. cat3	0.04532	-3.839 to 3.93	No	ns	>0.9999		Col-0:0.01 vs. Col-0:0.1	-0.1807	-1.633 to 1.272	No	ns	0.8055
cat2 vs. cat2 cat3	0.009366	-3.875 to 3.894	No	ns	>0.9999		Col-0:0.01 vs. Col-0:1mM (H2O2)	1.326	-0.1876 to 2.84	No	ns	0.0852
cat2 vs. cat1 cat2 cat3	-2.956	-6.841 to 0.9283	No	ns	0.2904		Col-0:0.01 vs. kin10:0	3.435	1.922 to 4.949	Yes	****	<0.0001
cat2 vs. p35S::CAT2-Myc-9#	14.14	10.26 to 18.03	Yes	****	<0.0001		Col-0:0.01 vs. kin10:0.01	3.112	1.598 to 4.626	Yes	****	<0.0001
cat2 vs. p35S::CAT2-Myc-1#	14.33	10.44 to 18.21	Yes	****	<0.0001		Col-0:0.01 vs. kin10:0.1	3.019	1.505 to 4.532	Yes	***	0.0001
cat2 vs. pSPCH::CAT2-RFP-3#	26.08	22.04 to 30.12	Yes	****	<0.0001		Col-0:0.01 vs. kin10:1mM (H2O2)	2.024	0.5106 to 3.538	Yes	**	0.0093
cat2 vs. pSPCH::CAT2-RFP-8#	21.86	17.81 to 25.9	Yes	****	<0.0001		Col-0:0.1 vs. Col-0:1mM (H2O2)	1.507	-0.03079 to 3.044	No	ns	0.0547
cat3 vs. cat2 cat3	-0.03595	-3.921 to 3.849	No	ns	>0.9999		Col-0:0.1 vs. kin10:0	3.616	2.078 to 5.154	Yes	****	<0.0001
cat3 vs. cat1 cat2 cat3	-3.002	-6.887 to 0.883	No	ns	0.271		Col-0:0.1 vs. kin10:0.01	3.293	1.755 to 4.83	Yes	****	<0.0001
cat3 vs. p35S::CAT2-Myc-9#	14.1	10.21 to 17.98	Yes	****	<0.0001		Col-0:0.1 vs. kin10:0.1	3.199	1.662 to 4.737	Yes	****	<0.0001
cat3 vs. p35S::CAT2-Myc-1#	14.28	10.4 to 18.17	Yes	****	<0.0001		Col-0:0.1 vs. kin10:1mM (H2O2)	2.205	0.6674 to 3.743	Yes	**	0.0054
cat3 vs. pSPCH::CAT2-RFP-3#	26.04	21.99 to 30.08	Yes	****	<0.0001		Col-0:1mM (H2O2) vs. kin10:0	2.109	0.5136 to 3.705	Yes	*	0.0101
cat3 vs. pSPCH::CAT2-RFP-8#	21.81	17.77 to 25.86	Yes	****	<0.0001		Col-0:1mM (H2O2) vs. kin10:0.01	1.786	0.1902 to 3.381	Yes	*	0.0287
cat2 cat3 vs. cat1 cat2 cat3	-2.966	-6.851 to 0.919	No	ns	0.2863		Col-0:1mM (H2O2) vs. kin10:0.1	1.693	0.09693 to 3.288	Yes	*	0.0379
cat2 cat3 vs. p35S::CAT2-Myc-9#	14.14	10.25 to 18.02	Yes	****	<0.0001		Col-0:1mM (H2O2) vs. kin10:1mM (H2O2)	0.6982	-0.8975 to 2.294	No	ns	0.3871
cat2 cat3 vs. p35S::CAT2-Myc-1#	14.32	10.43 to 18.2	Yes	****	<0.0001		kin10:0 vs. kin10:0.01	-0.3234	-1.919 to 1.272	No	ns	0.6883
cat2 cat3 vs. pSPCH::CAT2-RFP-3#	26.07	22.03 to 30.12	Yes	****	<0.0001		kin10:0 vs. kin10:0.1	-0.4166	-2.012 to 1.179	No	ns	0.6053
cat2 cat3 vs. pSPCH::CAT2-RFP-8#	21.85	17.8 to 25.89	Yes	****	<0.0001		kin10:0 vs. kin10:1mM (H2O2)	-1.411	-3.007 to 0.1846	No	ns	0.0824
cat1 cat2 cat3 vs. p35S::CAT2-Myc-9#	17.1	13.22 to 20.99	Yes	****	<0.0001		kin10:0.01 vs. kin10:0.1	-0.09325	-1.689 to 1.502	No	ns	0.9079
cat1 cat2 cat3 vs. p35S::CAT2-Myc-1#	17.28	13.4 to 21.17	Yes	****	<0.0001		kin10:0.01 vs. kin10:1mM (H2O2)	-1.088	-2.683 to 0.508	No	ns	0.1791
cat1 cat2 cat3 vs. pSPCH::CAT2-RFP-3#	29.04	24.99 to 33.08	Yes	****	<0.0001		kin10:0.1 vs. kin10:1mM (H2O2)	-0.9944	-2.59 to 0.6013	No	ns	0.219
cat1 cat2 cat3 vs. pSPCH::CAT2-RFP-8#	24.81	20.77 to 28.86	Yes	****	<0.0001
p35S::CAT2-Myc-9# vs. p35S::CAT2-Myc-1#	0.1819	-3.703 to 4.067	No	ns	>0.9999
p35S::CAT2-Myc-9# vs. pSPCH::CAT2-RFP-3#	11.94	7.893 to 15.98	Yes	****	<0.0001
p35S::CAT2-Myc-9# vs. pSPCH::CAT2-RFP-8#	7.713	3.669 to 11.76	Yes	****	<0.0001
p35S::CAT2-Myc-1# vs. pSPCH::CAT2-RFP-3#	11.75	7.711 to 15.8	Yes	****	<0.0001
p35S::CAT2-Myc-1# vs. pSPCH::CAT2-RFP-8#	7.531	3.487 to 11.57	Yes	****	<0.0001
pSPCH::CAT2-RFP-3# vs. pSPCH::CAT2-RFP-8#	-4.224	-8.42 to -0.02786	Yes	*	0.0472
Figure 4e							Figure 4g
Brown-Forsythe test							Brown-Forsythe test
F (DFn, DFd)	9.849 (3, 56)						F (DFn, DFd)	3.475 (3, 54)
P value	<0.0001						P value	0.0221
P value summary	****						P value summary	*
Are SDs significantly different (P < 0.05)?	Yes						Are SDs significantly different (P < 0.05)?	Yes
Brown-Forsythe ANOVA test							Brown-Forsythe ANOVA test
F* (DFn, DFd)	98.97 (3.000, 33.81)						F* (DFn, DFd)	53.84 (3.000, 37.07)
P value	<0.0001						P value	<0.0001
P value summary	****						P value summary	****
Significant diff. among means (P < 0.05)?	Yes						Significant diff. among means (P < 0.05)?	Yes
Dunnett's T3 multiple comparisons test	Mean Diff.	95.00% CI of diff.	Below threshold?	Summary	Adjusted P Value		Dunnett's T3 multiple comparisons test	Mean Diff.	95.00% CI of diff.	Below threshold?	Summary	Adjusted P Value
Col-0-KI vs. Col-0+KI	13.29	7.804 to 18.78	Yes	****	<0.0001		Col-0-KI vs. Col-0+KI	3.678	0.02537 to 7.330	Yes	*	0.0481
Col-0-KI vs. cat2 cat3-KI	-47.46	-60.00 to -34.92	Yes	****	<0.0001		Col-0-KI vs. cat2 cat3-KI	-10.94	-15.16 to -6.715	Yes	****	<0.0001
Col-0-KI vs. cat2 cat3+KI	-3.721	-13.92 to 6.477	No	ns	0.8701		Col-0-KI vs. cat2 cat3+KI	0.3307	-3.802 to 4.464	No	ns	>0.9999
Col-0+KI vs. cat2 cat3-KI	-60.75	-72.67 to -48.83	Yes	****	<0.0001		Col-0+KI vs. cat2 cat3-KI	-14.61	-17.43 to -11.80	Yes	****	<0.0001
Col-0+KI vs. cat2 cat3+KI	-17.01	-26.40 to -7.629	Yes	***	0.0004		Col-0+KI vs. cat2 cat3+KI	-3.347	-5.954 to -0.7397	Yes	**	0.0083
cat2 cat3-KI vs. cat2 cat3+KI	43.74	29.55 to 57.93	Yes	****	<0.0001		cat2 cat3-KI vs. cat2 cat3+KI	11.27	7.769 to 14.77	Yes	****	<0.0001

## Sheet: Figure 5
SS = Sum of squares; df = degrees of freedom; MS = Mean Squares
Figure 5b							Figure 5d
Brown-Forsythe test							Brown-Forsythe test
F (DFn, DFd)	1.44 (2, 6)						F (DFn, DFd)	2.552 (2, 6)
P value	0.3085						P value	0.1578
P value summary	ns						P value summary	ns
Are SDs significantly different (P < 0.05)?	No						Are SDs significantly different (P < 0.05)?	No
one-way ANOVA							one-way ANOVA
ANOVA table	SS	DF	MS	F (DFn, DFd)	P value		ANOVA table	SS	DF	MS	F (DFn, DFd)	P value
Treatment (between columns)	0.2649	2	0.1324	F (2, 6) = 22.34	P=0.0017		Treatment (between columns)	4.599	2	2.3	F (2, 6) = 54.7	P=0.0001
Residual (within columns)	0.03558	6	0.00593				Residual (within columns)	0.2523	6	0.04205
Total	0.3005	8					Total	4.852	8
Uncorrected Fisher's LSD	Mean Diff.	95.00% CI of diff.	Significant?	Summary	Individual P Value		Tukey's multiple comparisons test	Mean Diff.	95.00% CI of diff.	Significant?	Summary	Adjusted P Value
GST-KIN10/MBP-H2O2 vs. GST-KIN10/MBP-KIN2-H2O2	-0.417	-0.5709 to -0.2632	Yes	***	0.0006		KIN10-Myc-H2O2 vs. KIN10-Myc/KIN2-YFP-H2O2	-1.745	-2.259 to -1.231	Yes	***	0.0001
GST-KIN10/MBP-H2O2 vs. GST-KIN10/MBP-KIN2+H2O2	-0.1638	-0.3176 to -0.009928	Yes	*	0.0404		KIN10-Myc-H2O2 vs. KIN10-Myc/KIN2-YFP+H2O2	-0.7472	-1.261 to -0.2335	Yes	*	0.0101
GST-KIN10/MBP-KIN2-H2O2 vs. GST-KIN10/MBP-KIN2+H2O2	0.2533	0.09942 to 0.4071	Yes	**	0.0069		KIN10-Myc/KIN2-YFP-H2O2 vs. KIN10-Myc/KIN2-YFP+H2O2	0.9978	0.4841 to 1.512	Yes	**	0.0024
Figure 5f							Figure 5h
Brown-Forsythe test							Brown-Forsythe test
F (DFn, DFd)	24.41 (3, 125)						F (DFn, DFd)	7.717 (11, 1292)
P value	<0.0001						P value	<0.0001
P value summary	****						P value summary	****
Are SDs significantly different (P < 0.05)?	Yes						Are SDs significantly different (P < 0.05)?	Yes
Brown-Forsythe ANOVA test							Brown-Forsythe ANOVA test
F* (DFn, DFd)	99.08 (3.000, 76.24)						F* (DFn, DFd)	145.6 (11.00, 1133)
P value	<0.0001						P value	<0.0001
P value summary	****						P value summary	****
Significant diff. among means (P < 0.05)?	Yes						Significant diff. among means (P < 0.05)?	Yes
Dunnett's T3 multiple comparisons test	Mean Diff.	95.00% CI of diff.	Below threshold?	Summary	Adjusted P Value		Dunnett's T3 multiple comparisons test	Mean Diff.	95.00% CI of diff.	Below threshold?	Summary	Adjusted P Value
KIN10-YFP-H2O2 vs. KIN10-YFP+H2O2	-0.9067	-1.675 to -0.1386	Yes	*	0.0128		Meristemoid-pKIN10::KIN10-GFP-Mock vs. Meristemoid-pKIN10::KIN10-GFP-H2O2	-0.3274	-0.5075 to -0.1474	Yes	****	<0.0001
KIN10-YFP-H2O2 vs. KIN10-YFP/KINβ2-RFP-H2O2	2.49	2.008 to 2.972	Yes	****	<0.0001		Meristemoid-pKIN10::KIN10-GFP-Mock vs. Meristemoid-pKIN10::KIN10-GFP/KIN2-Ox-Mock	0.3646	0.1982 to 0.5310	Yes	****	<0.0001
KIN10-YFP-H2O2 vs. KIN10-YFP/KINβ2-RFP+H2O2	1.433	0.8714 to 1.995	Yes	****	<0.0001		Meristemoid-pKIN10::KIN10-GFP-Mock vs. Meristemoid-pKIN10::KIN10-GFP/KIN2-Ox-H2O2	-0.06166	-0.2169 to 0.09356	No	ns	>0.9999
KIN10-YFP+H2O2 vs. KIN10-YFP/KINβ2-RFP-H2O2	3.397	2.768 to 4.026	Yes	****	<0.0001		Meristemoid-pKIN10::KIN10-GFP-Mock vs. Meristemoid-pKIN10::KIN10-GFP/kin2-Mock	-0.2249	-0.3679 to -0.08193	Yes	****	<0.0001
KIN10-YFP+H2O2 vs. KIN10-YFP/KINβ2-RFP+H2O2	2.34	1.650 to 3.030	Yes	****	<0.0001		Meristemoid-pKIN10::KIN10-GFP-Mock vs. Meristemoid-pKIN10::KIN10-GFP/kin2-H2O2	-0.4392	-0.5987 to -0.2797	Yes	****	<0.0001
KIN10-YFP/KINβ2-RFP-H2O2 vs. KIN10-YFP/KINβ2-RFP+H2O2	-1.057	-1.379 to -0.7338	Yes	****	<0.0001		Meristemoid-pKIN10::KIN10-GFP-Mock vs. SLGC-pKIN10::KIN10-GFP-Mock	0.57	0.4035 to 0.7365	Yes	****	<0.0001
							Meristemoid-pKIN10::KIN10-GFP-Mock vs. SLGC-pKIN10::KIN10-GFP-H2O2	0.1884	0.006597 to 0.3703	Yes	*	0.0327
Figure 5j							Meristemoid-pKIN10::KIN10-GFP-Mock vs. SLGC-pKIN10::KIN10-GFP/KIN2-Ox-Mock	0.8588	0.6877 to 1.030	Yes	****	<0.0001
Brown-Forsythe test							Meristemoid-pKIN10::KIN10-GFP-Mock vs. SLGC-pKIN10::KIN10-GFP/KIN2-Ox-H2O2	0.3167	0.1571 to 0.4763	Yes	****	<0.0001
F (DFn, DFd)	0.5973 (3, 66)						Meristemoid-pKIN10::KIN10-GFP-Mock vs. SLGC-pKIN10::KIN10-GFP/kin2-Mock	0.3143	0.1710 to 0.4576	Yes	****	<0.0001
P value	0.619						Meristemoid-pKIN10::KIN10-GFP-Mock vs. SLGC-pKIN10::KIN10-GFP/kin2-H2O2	0.08648	-0.09054 to 0.2635	No	ns	0.9979
P value summary	ns						Meristemoid-pKIN10::KIN10-GFP-H2O2 vs. Meristemoid-pKIN10::KIN10-GFP/KIN2-Ox-Mock	0.692	0.5246 to 0.8594	Yes	****	<0.0001
Are SDs significantly different (P < 0.05)?	No						Meristemoid-pKIN10::KIN10-GFP-H2O2 vs. Meristemoid-pKIN10::KIN10-GFP/KIN2-Ox-H2O2	0.2657	0.1095 to 0.4220	Yes	****	<0.0001
							Meristemoid-pKIN10::KIN10-GFP-H2O2 vs. Meristemoid-pKIN10::KIN10-GFP/kin2-Mock	0.1025	-0.04166 to 0.2466	No	ns	0.6306
one-way ANOVA							Meristemoid-pKIN10::KIN10-GFP-H2O2 vs. Meristemoid-pKIN10::KIN10-GFP/kin2-H2O2	-0.1118	-0.2723 to 0.04875	No	ns	0.687
ANOVA table	SS	DF	MS	F (DFn, DFd)	P value		Meristemoid-pKIN10::KIN10-GFP-H2O2 vs. SLGC-pKIN10::KIN10-GFP-Mock	0.8974	0.7300 to 1.065	Yes	****	<0.0001
Treatment (between columns)	304.6	3	101.5	F (3, 66) = 32.88	P<0.0001		Meristemoid-pKIN10::KIN10-GFP-H2O2 vs. SLGC-pKIN10::KIN10-GFP-H2O2	0.5158	0.3331 to 0.6986	Yes	****	<0.0001
Residual (within columns)	203.8	66	3.088				Meristemoid-pKIN10::KIN10-GFP-H2O2 vs. SLGC-pKIN10::KIN10-GFP/KIN2-Ox-Mock	1.186	1.014 to 1.358	Yes	****	<0.0001
Total	508.3	69					Meristemoid-pKIN10::KIN10-GFP-H2O2 vs. SLGC-pKIN10::KIN10-GFP/KIN2-Ox-H2O2	0.6441	0.4835 to 0.8047	Yes	****	<0.0001
							Meristemoid-pKIN10::KIN10-GFP-H2O2 vs. SLGC-pKIN10::KIN10-GFP/kin2-Mock	0.6417	0.4973 to 0.7862	Yes	****	<0.0001
Tukey's multiple comparisons test	Mean Diff.	95.00% CI of diff.	Significant?	Summary	Adjusted P Value		Meristemoid-pKIN10::KIN10-GFP-H2O2 vs. SLGC-pKIN10::KIN10-GFP/kin2-H2O2	0.4139	0.2360 to 0.5918	Yes	****	<0.0001
							Meristemoid-pKIN10::KIN10-GFP/KIN2-Ox-Mock vs. Meristemoid-pKIN10::KIN10-GFP/KIN2-Ox-H2O2	-0.4263	-0.5663 to -0.2862	Yes	****	<0.0001
Col-0 vs. p35S::KINβ2-YFP	1.94	0.3861 to 3.493	Yes	**	0.0085		Meristemoid-pKIN10::KIN10-GFP/KIN2-Ox-Mock vs. Meristemoid-pKIN10::KIN10-GFP/kin2-Mock	-0.5895	-0.7158 to -0.4633	Yes	****	<0.0001
Col-0 vs. kinβ2	-1.576	-3.167 to 0.01523	No	ns	0.0532		Meristemoid-pKIN10::KIN10-GFP/KIN2-Ox-Mock vs. Meristemoid-pKIN10::KIN10-GFP/kin2-H2O2	-0.8038	-0.9486 to -0.6589	Yes	****	<0.0001
Col-0 vs. kinβ1 kinβ2	-3.695	-5.333 to -2.058	Yes	****	<0.0001		Meristemoid-pKIN10::KIN10-GFP/KIN2-Ox-Mock vs. SLGC-pKIN10::KIN10-GFP-Mock	0.2054	0.05287 to 0.3580	Yes	***	0.0005
p35S::KINβ2-YFP vs. kinβ2	-3.516	-5.02 to -2.011	Yes	****	<0.0001		Meristemoid-pKIN10::KIN10-GFP/KIN2-Ox-Mock vs. SLGC-pKIN10::KIN10-GFP-H2O2	-0.1762	-0.3455 to -0.006831	Yes	*	0.0312
p35S::KINβ2-YFP vs. kinβ1 kinβ2	-5.635	-7.188 to -4.082	Yes	****	<0.0001		Meristemoid-pKIN10::KIN10-GFP/KIN2-Ox-Mock vs. SLGC-pKIN10::KIN10-GFP/KIN2-Ox-Mock	0.4942	0.3366 to 0.6519	Yes	****	<0.0001
kinβ2 vs. kinβ1 kinβ2	-2.119	-3.711 to -0.5281	Yes	**	0.0044		Meristemoid-pKIN10::KIN10-GFP/KIN2-Ox-Mock vs. SLGC-pKIN10::KIN10-GFP/KIN2-Ox-H2O2	-0.04793	-0.1929 to 0.09699	No	ns	>0.9999
							Meristemoid-pKIN10::KIN10-GFP/KIN2-Ox-Mock vs. SLGC-pKIN10::KIN10-GFP/kin2-Mock	-0.05026	-0.1768 to 0.07630	No	ns	>0.9999
							Meristemoid-pKIN10::KIN10-GFP/KIN2-Ox-Mock vs. SLGC-pKIN10::KIN10-GFP/kin2-H2O2	-0.2781	-0.4422 to -0.1140	Yes	****	<0.0001
							Meristemoid-pKIN10::KIN10-GFP/KIN2-Ox-H2O2 vs. Meristemoid-pKIN10::KIN10-GFP/kin2-Mock	-0.1633	-0.2738 to -0.05276	Yes	****	<0.0001
							Meristemoid-pKIN10::KIN10-GFP/KIN2-Ox-H2O2 vs. Meristemoid-pKIN10::KIN10-GFP/kin2-H2O2	-0.3775	-0.5091 to -0.2459	Yes	****	<0.0001
							Meristemoid-pKIN10::KIN10-GFP/KIN2-Ox-H2O2 vs. SLGC-pKIN10::KIN10-GFP-Mock	0.6317	0.4916 to 0.7718	Yes	****	<0.0001
							Meristemoid-pKIN10::KIN10-GFP/KIN2-Ox-H2O2 vs. SLGC-pKIN10::KIN10-GFP-H2O2	0.2501	0.09175 to 0.4085	Yes	****	<0.0001
							Meristemoid-pKIN10::KIN10-GFP/KIN2-Ox-H2O2 vs. SLGC-pKIN10::KIN10-GFP/KIN2-Ox-Mock	0.9205	0.7748 to 1.066	Yes	****	<0.0001
							Meristemoid-pKIN10::KIN10-GFP/KIN2-Ox-H2O2 vs. SLGC-pKIN10::KIN10-GFP/KIN2-Ox-H2O2	0.3783	0.2466 to 0.5100	Yes	****	<0.0001
							Meristemoid-pKIN10::KIN10-GFP/KIN2-Ox-H2O2 vs. SLGC-pKIN10::KIN10-GFP/kin2-Mock	0.376	0.2651 to 0.4869	Yes	****	<0.0001
							Meristemoid-pKIN10::KIN10-GFP/KIN2-Ox-H2O2 vs. SLGC-pKIN10::KIN10-GFP/kin2-H2O2	0.1481	-0.004559 to 0.3008	No	ns	0.0699
							Meristemoid-pKIN10::KIN10-GFP/kin2-Mock vs. Meristemoid-pKIN10::KIN10-GFP/kin2-H2O2	-0.2143	-0.3309 to -0.09756	Yes	****	<0.0001
							Meristemoid-pKIN10::KIN10-GFP/kin2-Mock vs. SLGC-pKIN10::KIN10-GFP-Mock	0.795	0.6686 to 0.9213	Yes	****	<0.0001
							Meristemoid-pKIN10::KIN10-GFP/kin2-Mock vs. SLGC-pKIN10::KIN10-GFP-H2O2	0.4134	0.2669 to 0.5598	Yes	****	<0.0001
							Meristemoid-pKIN10::KIN10-GFP/kin2-Mock vs. SLGC-pKIN10::KIN10-GFP/KIN2-Ox-Mock	1.084	0.9512 to 1.216	Yes	****	<0.0001
							Meristemoid-pKIN10::KIN10-GFP/kin2-Mock vs. SLGC-pKIN10::KIN10-GFP/KIN2-Ox-H2O2	0.5416	0.4248 to 0.6584	Yes	****	<0.0001
							Meristemoid-pKIN10::KIN10-GFP/kin2-Mock vs. SLGC-pKIN10::KIN10-GFP/kin2-Mock	0.5393	0.4470 to 0.6316	Yes	****	<0.0001
							Meristemoid-pKIN10::KIN10-GFP/kin2-Mock vs. SLGC-pKIN10::KIN10-GFP/kin2-H2O2	0.3114	0.1712 to 0.4517	Yes	****	<0.0001
							Meristemoid-pKIN10::KIN10-GFP/kin2-H2O2 vs. SLGC-pKIN10::KIN10-GFP-Mock	1.009	0.8643 to 1.154	Yes	****	<0.0001
							Meristemoid-pKIN10::KIN10-GFP/kin2-H2O2 vs. SLGC-pKIN10::KIN10-GFP-H2O2	0.6276	0.4651 to 0.7902	Yes	****	<0.0001
							Meristemoid-pKIN10::KIN10-GFP/kin2-H2O2 vs. SLGC-pKIN10::KIN10-GFP/KIN2-Ox-Mock	1.298	1.148 to 1.448	Yes	****	<0.0001
							Meristemoid-pKIN10::KIN10-GFP/kin2-H2O2 vs. SLGC-pKIN10::KIN10-GFP/KIN2-Ox-H2O2	0.7559	0.6190 to 0.8927	Yes	****	<0.0001
							Meristemoid-pKIN10::KIN10-GFP/kin2-H2O2 vs. SLGC-pKIN10::KIN10-GFP/kin2-Mock	0.7535	0.6365 to 0.8706	Yes	****	<0.0001
							Meristemoid-pKIN10::KIN10-GFP/kin2-H2O2 vs. SLGC-pKIN10::KIN10-GFP/kin2-H2O2	0.5257	0.3686 to 0.6827	Yes	****	<0.0001
							SLGC-pKIN10::KIN10-GFP-Mock vs. SLGC-pKIN10::KIN10-GFP-H2O2	-0.3816	-0.5510 to -0.2122	Yes	****	<0.0001
							SLGC-pKIN10::KIN10-GFP-Mock vs. SLGC-pKIN10::KIN10-GFP/KIN2-Ox-Mock	0.2888	0.1311 to 0.4465	Yes	****	<0.0001
							SLGC-pKIN10::KIN10-GFP-Mock vs. SLGC-pKIN10::KIN10-GFP/KIN2-Ox-H2O2	-0.2534	-0.3984 to -0.1084	Yes	****	<0.0001
							SLGC-pKIN10::KIN10-GFP-Mock vs. SLGC-pKIN10::KIN10-GFP/kin2-Mock	-0.2557	-0.3824 to -0.1290	Yes	****	<0.0001
							SLGC-pKIN10::KIN10-GFP-Mock vs. SLGC-pKIN10::KIN10-GFP/kin2-H2O2	-0.4836	-0.6477 to -0.3194	Yes	****	<0.0001
							SLGC-pKIN10::KIN10-GFP-H2O2 vs. SLGC-pKIN10::KIN10-GFP/KIN2-Ox-Mock	0.6704	0.4964 to 0.8443	Yes	****	<0.0001
							SLGC-pKIN10::KIN10-GFP-H2O2 vs. SLGC-pKIN10::KIN10-GFP/KIN2-Ox-H2O2	0.1282	-0.03442 to 0.2909	No	ns	0.3904
							SLGC-pKIN10::KIN10-GFP-H2O2 vs. SLGC-pKIN10::KIN10-GFP/kin2-Mock	0.1259	-0.02082 to 0.2726	No	ns	0.2156
							SLGC-pKIN10::KIN10-GFP-H2O2 vs. SLGC-pKIN10::KIN10-GFP/kin2-H2O2	-0.102	-0.2817 to 0.07778	No	ns	0.967
							SLGC-pKIN10::KIN10-GFP/KIN2-Ox-Mock vs. SLGC-pKIN10::KIN10-GFP/KIN2-Ox-H2O2	-0.5422	-0.6926 to -0.3918	Yes	****	<0.0001
							SLGC-pKIN10::KIN10-GFP/KIN2-Ox-Mock vs. SLGC-pKIN10::KIN10-GFP/kin2-Mock	-0.5445	-0.6773 to -0.4116	Yes	****	<0.0001
							SLGC-pKIN10::KIN10-GFP/KIN2-Ox-Mock vs. SLGC-pKIN10::KIN10-GFP/kin2-H2O2	-0.7723	-0.9412 to -0.6035	Yes	****	<0.0001
							SLGC-pKIN10::KIN10-GFP/KIN2-Ox-H2O2 vs. SLGC-pKIN10::KIN10-GFP/kin2-Mock	-0.002325	-0.1195 to 0.1148	No	ns	>0.9999
							SLGC-pKIN10::KIN10-GFP/KIN2-Ox-H2O2 vs. SLGC-pKIN10::KIN10-GFP/kin2-H2O2	-0.2302	-0.3873 to -0.07303	Yes	****	<0.0001
							SLGC-pKIN10::KIN10-GFP/kin2-Mock vs. SLGC-pKIN10::KIN10-GFP/kin2-H2O2	-0.2279	-0.3684 to -0.08731	Yes	****	<0.0001

## Sheet: Figure S1
SS = Sum of squares; df = degrees of freedom; MS = Mean Squares
Figure s1b							Figure s1d
Brown-Forsythe test							Brown-Forsythe test
F (DFn, DFd)	10.76 (11, 1258)						F (DFn, DFd)	11.41 (11, 1276)
P value	<0.0001						P value	<0.0001
P value summary	****						P value summary	****
Are SDs significantly different (P < 0.05)?	Yes						Are SDs significantly different (P < 0.05)?	Yes
Brown-Forsythe ANOVA test							Brown-Forsythe ANOVA test
F* (DFn, DFd)	163.1 (11.00, 1076)						F* (DFn, DFd)	143.1 (11.00, 1103)
P value	<0.0001						P value	<0.0001
P value summary	****						P value summary	****
Significant diff. among means (P < 0.05)?	Yes						Significant diff. among means (P < 0.05)?	Yes
Dunnett's T3 multiple comparisons test	Mean Diff.	95.00% CI of diff.	Below threshold?	Summary	Adjusted P Value		Dunnett's T3 multiple comparisons test	Mean Diff.	95.00% CI of diff.	Below threshold?	Summary	Adjusted P Value
20μM/m2/S- 0%Suc-Meristemoid vs. 20μM/m2/S- 1%Suc-Meristemoid	-0.2673	-0.3857 to -0.1489	Yes	****	<0.0001		4h Light- 0%Suc-Meristemoid vs. 4h Light- 1%Suc-Meristemoid	-0.3017	-0.4289 to -0.1744	Yes	****	<0.0001
20μM/m2/S- 0%Suc-Meristemoid vs. 80μM/m2/S- 0%Suc-Meristemoid	-0.05724	-0.1830 to 0.06855	No	ns	0.9996		4h Light- 0%Suc-Meristemoid vs. 12h Light- 0%Suc-Meristemoid	-0.0306	-0.1933 to 0.1321	No	ns	>0.9999
20μM/m2/S- 0%Suc-Meristemoid vs. 80μM/m2/S- 1%Suc-Meristemoid	-0.4084	-0.4977 to -0.3192	Yes	****	<0.0001		4h Light- 0%Suc-Meristemoid vs. 12h Light- 1%Suc-Meristemoid	-0.4684	-0.5967 to -0.3401	Yes	****	<0.0001
20μM/m2/S- 0%Suc-Meristemoid vs. 160μM/m2/S- 0%Suc-Meristemoid	-0.1666	-0.3105 to -0.02273	Yes	**	0.0073		4h Light- 0%Suc-Meristemoid vs. 16h Light- 0%Suc-Meristemoid	-0.1657	-0.3141 to -0.01733	Yes	*	0.0121
20μM/m2/S- 0%Suc-Meristemoid vs. 160μM/m2/S- 1%Suc-Meristemoid	-0.4741	-0.5708 to -0.3774	Yes	****	<0.0001		4h Light- 0%Suc-Meristemoid vs. 16h Light- 1%Suc-Meristemoid	-0.5684	-0.7246 to -0.4122	Yes	****	<0.0001
20μM/m2/S- 0%Suc-Meristemoid vs. 20μM/m2/S- 0%Suc-SLGC	0.5323	0.4129 to 0.6516	Yes	****	<0.0001		4h Light- 0%Suc-Meristemoid vs. 4h Light- 0%Suc-SLGC	0.5343	0.3880 to 0.6806	Yes	****	<0.0001
20μM/m2/S- 0%Suc-Meristemoid vs. 20μM/m2/S- 1%Suc-SLGC	0.4212	0.3021 to 0.5404	Yes	****	<0.0001		4h Light- 0%Suc-Meristemoid vs. 4h Light- 1%Suc-SLGC	0.3334	0.2100 to 0.4569	Yes	****	<0.0001
20μM/m2/S- 0%Suc-Meristemoid vs. 80μM/m2/S- 0%Suc-SLGC	0.4974	0.3760 to 0.6187	Yes	****	<0.0001		4h Light- 0%Suc-Meristemoid vs. 12h Light- 0%Suc-SLGC	0.4256	0.2642 to 0.5871	Yes	****	<0.0001
20μM/m2/S- 0%Suc-Meristemoid vs. 80μM/m2/S- 1%Suc-SLGC	0.2928	0.1521 to 0.4335	Yes	****	<0.0001		4h Light- 0%Suc-Meristemoid vs. 12h Light- 1%Suc-SLGC	0.2603	0.1311 to 0.3895	Yes	****	<0.0001
20μM/m2/S- 0%Suc-Meristemoid vs. 160μM/m2/S- 0%Suc-SLGC	0.4234	0.2920 to 0.5549	Yes	****	<0.0001		4h Light- 0%Suc-Meristemoid vs. 16h Light- 0%Suc-SLGC	0.3265	0.1608 to 0.4922	Yes	****	<0.0001
20μM/m2/S- 0%Suc-Meristemoid vs. 160μM/m2/S- 1%Suc-SLGC	0.2153	0.07726 to 0.3534	Yes	****	<0.0001		4h Light- 0%Suc-Meristemoid vs. 16h Light- 1%Suc-SLGC	0.1404	-0.008268 to 0.2890	No	ns	0.0927
20μM/m2/S- 1%Suc-Meristemoid vs. 80μM/m2/S- 0%Suc-Meristemoid	0.21	0.07266 to 0.3474	Yes	****	<0.0001		4h Light- 1%Suc-Meristemoid vs. 12h Light- 0%Suc-Meristemoid	0.2711	0.1273 to 0.4148	Yes	****	<0.0001
20μM/m2/S- 1%Suc-Meristemoid vs. 80μM/m2/S- 1%Suc-Meristemoid	-0.1411	-0.2466 to -0.03571	Yes	***	0.0006		4h Light- 1%Suc-Meristemoid vs. 12h Light- 1%Suc-Meristemoid	-0.1667	-0.2691 to -0.06431	Yes	****	<0.0001
20μM/m2/S- 1%Suc-Meristemoid vs. 160μM/m2/S- 0%Suc-Meristemoid	0.1007	-0.05335 to 0.2547	No	ns	0.8121		4h Light- 1%Suc-Meristemoid vs. 16h Light- 0%Suc-Meristemoid	0.136	0.008889 to 0.2630	Yes	*	0.0219
20μM/m2/S- 1%Suc-Meristemoid vs. 160μM/m2/S- 1%Suc-Meristemoid	-0.2068	-0.3185 to -0.09512	Yes	****	<0.0001		4h Light- 1%Suc-Meristemoid vs. 16h Light- 1%Suc-Meristemoid	-0.2668	-0.4030 to -0.1305	Yes	****	<0.0001
20μM/m2/S- 1%Suc-Meristemoid vs. 20μM/m2/S- 0%Suc-SLGC	0.7995	0.6680 to 0.9311	Yes	****	<0.0001		4h Light- 1%Suc-Meristemoid vs. 4h Light- 0%Suc-SLGC	0.836	0.7113 to 0.9606	Yes	****	<0.0001
20μM/m2/S- 1%Suc-Meristemoid vs. 20μM/m2/S- 1%Suc-SLGC	0.6885	0.5571 to 0.8199	Yes	****	<0.0001		4h Light- 1%Suc-Meristemoid vs. 4h Light- 1%Suc-SLGC	0.6351	0.5389 to 0.7312	Yes	****	<0.0001
20μM/m2/S- 1%Suc-Meristemoid vs. 80μM/m2/S- 0%Suc-SLGC	0.7646	0.6313 to 0.8980	Yes	****	<0.0001		4h Light- 1%Suc-Meristemoid vs. 12h Light- 0%Suc-SLGC	0.7273	0.5850 to 0.8696	Yes	****	<0.0001
20μM/m2/S- 1%Suc-Meristemoid vs. 80μM/m2/S- 1%Suc-SLGC	0.56	0.4090 to 0.7111	Yes	****	<0.0001		4h Light- 1%Suc-Meristemoid vs. 12h Light- 1%Suc-SLGC	0.562	0.4584 to 0.6656	Yes	****	<0.0001
20μM/m2/S- 1%Suc-Meristemoid vs. 160μM/m2/S- 0%Suc-SLGC	0.6907	0.5481 to 0.8333	Yes	****	<0.0001		4h Light- 1%Suc-Meristemoid vs. 16h Light- 0%Suc-SLGC	0.6281	0.4810 to 0.7753	Yes	****	<0.0001
20μM/m2/S- 1%Suc-Meristemoid vs. 160μM/m2/S- 1%Suc-SLGC	0.4826	0.3340 to 0.6312	Yes	****	<0.0001		4h Light- 1%Suc-Meristemoid vs. 16h Light- 1%Suc-SLGC	0.442	0.3146 to 0.5694	Yes	****	<0.0001
80μM/m2/S- 0%Suc-Meristemoid vs. 80μM/m2/S- 1%Suc-Meristemoid	-0.3512	-0.4649 to -0.2374	Yes	****	<0.0001		12h Light- 0%Suc-Meristemoid vs. 12h Light- 1%Suc-Meristemoid	-0.4378	-0.5824 to -0.2931	Yes	****	<0.0001
80μM/m2/S- 0%Suc-Meristemoid vs. 160μM/m2/S- 0%Suc-Meristemoid	-0.1094	-0.2690 to 0.05022	No	ns	0.7211		12h Light- 0%Suc-Meristemoid vs. 16h Light- 0%Suc-Meristemoid	-0.1351	-0.2976 to 0.02742	No	ns	0.2773
80μM/m2/S- 0%Suc-Meristemoid vs. 160μM/m2/S- 1%Suc-Meristemoid	-0.4169	-0.5364 to -0.2973	Yes	****	<0.0001		12h Light- 0%Suc-Meristemoid vs. 16h Light- 1%Suc-Meristemoid	-0.5378	-0.7075 to -0.3682	Yes	****	<0.0001
80μM/m2/S- 0%Suc-Meristemoid vs. 20μM/m2/S- 0%Suc-SLGC	0.5895	0.4513 to 0.7277	Yes	****	<0.0001		12h Light- 0%Suc-Meristemoid vs. 4h Light- 0%Suc-SLGC	0.5649	0.4042 to 0.7256	Yes	****	<0.0001
80μM/m2/S- 0%Suc-Meristemoid vs. 20μM/m2/S- 1%Suc-SLGC	0.4785	0.3404 to 0.6165	Yes	****	<0.0001		12h Light- 0%Suc-Meristemoid vs. 4h Light- 1%Suc-SLGC	0.364	0.2236 to 0.5044	Yes	****	<0.0001
80μM/m2/S- 0%Suc-Meristemoid vs. 80μM/m2/S- 0%Suc-SLGC	0.5546	0.4147 to 0.6945	Yes	****	<0.0001		12h Light- 0%Suc-Meristemoid vs. 12h Light- 0%Suc-SLGC	0.4562	0.2818 to 0.6307	Yes	****	<0.0001
80μM/m2/S- 0%Suc-Meristemoid vs. 80μM/m2/S- 1%Suc-SLGC	0.35	0.1932 to 0.5068	Yes	****	<0.0001		12h Light- 0%Suc-Meristemoid vs. 12h Light- 1%Suc-SLGC	0.2909	0.1454 to 0.4364	Yes	****	<0.0001
80μM/m2/S- 0%Suc-Meristemoid vs. 160μM/m2/S- 0%Suc-SLGC	0.4807	0.3320 to 0.6293	Yes	****	<0.0001		12h Light- 0%Suc-Meristemoid vs. 16h Light- 0%Suc-SLGC	0.3571	0.1787 to 0.5354	Yes	****	<0.0001
80μM/m2/S- 0%Suc-Meristemoid vs. 160μM/m2/S- 1%Suc-SLGC	0.2725	0.1181 to 0.4270	Yes	****	<0.0001		12h Light- 0%Suc-Meristemoid vs. 16h Light- 1%Suc-SLGC	0.171	0.008212 to 0.3337	Yes	*	0.0276
80μM/m2/S- 1%Suc-Meristemoid vs. 160μM/m2/S- 0%Suc-Meristemoid	0.2418	0.1081 to 0.3755	Yes	****	<0.0001		12h Light- 1%Suc-Meristemoid vs. 16h Light- 0%Suc-Meristemoid	0.3027	0.1746 to 0.4308	Yes	****	<0.0001
80μM/m2/S- 1%Suc-Meristemoid vs. 160μM/m2/S- 1%Suc-Meristemoid	-0.06568	-0.1455 to 0.01413	No	ns	0.2977		12h Light- 1%Suc-Meristemoid vs. 16h Light- 1%Suc-Meristemoid	-0.1001	-0.2373 to 0.03715	No	ns	0.5739
80μM/m2/S- 1%Suc-Meristemoid vs. 20μM/m2/S- 0%Suc-SLGC	0.9407	0.8342 to 1.047	Yes	****	<0.0001		12h Light- 1%Suc-Meristemoid vs. 4h Light- 0%Suc-SLGC	1.003	0.8770 to 1.128	Yes	****	<0.0001
80μM/m2/S- 1%Suc-Meristemoid vs. 20μM/m2/S- 1%Suc-SLGC	0.8296	0.7233 to 0.9360	Yes	****	<0.0001		12h Light- 1%Suc-Meristemoid vs. 4h Light- 1%Suc-SLGC	0.8018	0.7043 to 0.8993	Yes	****	<0.0001
80μM/m2/S- 1%Suc-Meristemoid vs. 80μM/m2/S- 0%Suc-SLGC	0.9058	0.7970 to 1.015	Yes	****	<0.0001		12h Light- 1%Suc-Meristemoid vs. 12h Light- 0%Suc-SLGC	0.894	0.7508 to 1.037	Yes	****	<0.0001
80μM/m2/S- 1%Suc-Meristemoid vs. 80μM/m2/S- 1%Suc-SLGC	0.7012	0.5710 to 0.8314	Yes	****	<0.0001		12h Light- 1%Suc-Meristemoid vs. 12h Light- 1%Suc-SLGC	0.7287	0.6238 to 0.8336	Yes	****	<0.0001
80μM/m2/S- 1%Suc-Meristemoid vs. 160μM/m2/S- 0%Suc-SLGC	0.8318	0.7118 to 0.9519	Yes	****	<0.0001		12h Light- 1%Suc-Meristemoid vs. 16h Light- 0%Suc-SLGC	0.7949	0.6468 to 0.9429	Yes	****	<0.0001
80μM/m2/S- 1%Suc-Meristemoid vs. 160μM/m2/S- 1%Suc-SLGC	0.6237	0.4965 to 0.7510	Yes	****	<0.0001		12h Light- 1%Suc-Meristemoid vs. 16h Light- 1%Suc-SLGC	0.6087	0.4803 to 0.7372	Yes	****	<0.0001
160μM/m2/S- 0%Suc-Meristemoid vs. 160μM/m2/S- 1%Suc-Meristemoid	-0.3075	-0.4460 to -0.1689	Yes	****	<0.0001		16h Light- 0%Suc-Meristemoid vs. 16h Light- 1%Suc-Meristemoid	-0.4027	-0.5587 to -0.2467	Yes	****	<0.0001
160μM/m2/S- 0%Suc-Meristemoid vs. 20μM/m2/S- 0%Suc-SLGC	0.6989	0.5442 to 0.8536	Yes	****	<0.0001		16h Light- 0%Suc-Meristemoid vs. 4h Light- 0%Suc-SLGC	0.7	0.5538 to 0.8462	Yes	****	<0.0001
160μM/m2/S- 0%Suc-Meristemoid vs. 20μM/m2/S- 1%Suc-SLGC	0.5878	0.4333 to 0.7424	Yes	****	<0.0001		16h Light- 0%Suc-Meristemoid vs. 4h Light- 1%Suc-SLGC	0.4991	0.3759 to 0.6224	Yes	****	<0.0001
160μM/m2/S- 0%Suc-Meristemoid vs. 80μM/m2/S- 0%Suc-SLGC	0.664	0.5078 to 0.8202	Yes	****	<0.0001		16h Light- 0%Suc-Meristemoid vs. 12h Light- 0%Suc-SLGC	0.5913	0.4301 to 0.7526	Yes	****	<0.0001
160μM/m2/S- 0%Suc-Meristemoid vs. 80μM/m2/S- 1%Suc-SLGC	0.4594	0.2881 to 0.6307	Yes	****	<0.0001		16h Light- 0%Suc-Meristemoid vs. 12h Light- 1%Suc-SLGC	0.426	0.2970 to 0.5551	Yes	****	<0.0001
160μM/m2/S- 0%Suc-Meristemoid vs. 160μM/m2/S- 0%Suc-SLGC	0.59	0.4260 to 0.7540	Yes	****	<0.0001		16h Light- 0%Suc-Meristemoid vs. 16h Light- 0%Suc-SLGC	0.4922	0.3267 to 0.6577	Yes	****	<0.0001
160μM/m2/S- 0%Suc-Meristemoid vs. 160μM/m2/S- 1%Suc-SLGC	0.3819	0.2127 to 0.5512	Yes	****	<0.0001		16h Light- 0%Suc-Meristemoid vs. 16h Light- 1%Suc-SLGC	0.3061	0.1576 to 0.4545	Yes	****	<0.0001
160μM/m2/S- 1%Suc-Meristemoid vs. 20μM/m2/S- 0%Suc-SLGC	1.006	0.8937 to 1.119	Yes	****	<0.0001		16h Light- 1%Suc-Meristemoid vs. 4h Light- 0%Suc-SLGC	1.103	0.9486 to 1.257	Yes	****	<0.0001
160μM/m2/S- 1%Suc-Meristemoid vs. 20μM/m2/S- 1%Suc-SLGC	0.8953	0.7828 to 1.008	Yes	****	<0.0001		16h Light- 1%Suc-Meristemoid vs. 4h Light- 1%Suc-SLGC	0.9019	0.7691 to 1.035	Yes	****	<0.0001
160μM/m2/S- 1%Suc-Meristemoid vs. 80μM/m2/S- 0%Suc-SLGC	0.9715	0.8566 to 1.086	Yes	****	<0.0001		16h Light- 1%Suc-Meristemoid vs. 12h Light- 0%Suc-SLGC	0.9941	0.8256 to 1.162	Yes	****	<0.0001
160μM/m2/S- 1%Suc-Meristemoid vs. 80μM/m2/S- 1%Suc-SLGC	0.7669	0.6316 to 0.9021	Yes	****	<0.0001		16h Light- 1%Suc-Meristemoid vs. 12h Light- 1%Suc-SLGC	0.8288	0.6907 to 0.9668	Yes	****	<0.0001
160μM/m2/S- 1%Suc-Meristemoid vs. 160μM/m2/S- 0%Suc-SLGC	0.8975	0.7720 to 1.023	Yes	****	<0.0001		16h Light- 1%Suc-Meristemoid vs. 16h Light- 0%Suc-SLGC	0.8949	0.7225 to 1.067	Yes	****	<0.0001
160μM/m2/S- 1%Suc-Meristemoid vs. 160μM/m2/S- 1%Suc-SLGC	0.6894	0.5570 to 0.8219	Yes	****	<0.0001		16h Light- 1%Suc-Meristemoid vs. 16h Light- 1%Suc-SLGC	0.7088	0.5526 to 0.8651	Yes	****	<0.0001
20μM/m2/S- 0%Suc-SLGC vs. 20μM/m2/S- 1%Suc-SLGC	-0.111	-0.2433 to 0.02122	No	ns	0.2581		4h Light- 0%Suc-SLGC vs. 4h Light- 1%Suc-SLGC	-0.2009	-0.3216 to -0.08016	Yes	****	<0.0001
20μM/m2/S- 0%Suc-SLGC vs. 80μM/m2/S- 0%Suc-SLGC	-0.03492	-0.1691 to 0.09927	No	ns	>0.9999		4h Light- 0%Suc-SLGC vs. 12h Light- 0%Suc-SLGC	-0.1087	-0.2681 to 0.05076	No	ns	0.7356
20μM/m2/S- 0%Suc-SLGC vs. 80μM/m2/S- 1%Suc-SLGC	-0.2395	-0.3913 to -0.08772	Yes	****	<0.0001		4h Light- 0%Suc-SLGC vs. 12h Light- 1%Suc-SLGC	-0.274	-0.4006 to -0.1474	Yes	****	<0.0001
20μM/m2/S- 0%Suc-SLGC vs. 160μM/m2/S- 0%Suc-SLGC	-0.1089	-0.2522 to 0.03448	No	ns	0.4796		4h Light- 0%Suc-SLGC vs. 16h Light- 0%Suc-SLGC	-0.2078	-0.3716 to -0.04407	Yes	**	0.0016
20μM/m2/S- 0%Suc-SLGC vs. 160μM/m2/S- 1%Suc-SLGC	-0.317	-0.4663 to -0.1676	Yes	****	<0.0001		4h Light- 0%Suc-SLGC vs. 16h Light- 1%Suc-SLGC	-0.3939	-0.5404 to -0.2475	Yes	****	<0.0001
20μM/m2/S- 1%Suc-SLGC vs. 80μM/m2/S- 0%Suc-SLGC	0.07612	-0.05792 to 0.2102	No	ns	0.9662		4h Light- 1%Suc-SLGC vs. 12h Light- 0%Suc-SLGC	0.09221	-0.04676 to 0.2312	No	ns	0.7786
20μM/m2/S- 1%Suc-SLGC vs. 80μM/m2/S- 1%Suc-SLGC	-0.1285	-0.2801 to 0.02320	No	ns	0.2409		4h Light- 1%Suc-SLGC vs. 12h Light- 1%Suc-SLGC	-0.07311	-0.1719 to 0.02569	No	ns	0.5432
20μM/m2/S- 1%Suc-SLGC vs. 160μM/m2/S- 0%Suc-SLGC	0.002193	-0.1410 to 0.1454	No	ns	>0.9999		4h Light- 1%Suc-SLGC vs. 16h Light- 0%Suc-SLGC	-0.006935	-0.1509 to 0.1370	No	ns	>0.9999
20μM/m2/S- 1%Suc-SLGC vs. 160μM/m2/S- 1%Suc-SLGC	-0.2059	-0.3552 to -0.05668	Yes	***	0.0003		4h Light- 1%Suc-SLGC vs. 16h Light- 1%Suc-SLGC	-0.193	-0.3167 to -0.06943	Yes	****	<0.0001
80μM/m2/S- 0%Suc-SLGC vs. 80μM/m2/S- 1%Suc-SLGC	-0.2046	-0.3579 to -0.05127	Yes	***	0.0006		12h Light- 0%Suc-SLGC vs. 12h Light- 1%Suc-SLGC	-0.1653	-0.3094 to -0.02125	Yes	**	0.0083
80μM/m2/S- 0%Suc-SLGC vs. 160μM/m2/S- 0%Suc-SLGC	-0.07393	-0.2189 to 0.07102	No	ns	0.9946		12h Light- 0%Suc-SLGC vs. 16h Light- 0%Suc-SLGC	-0.09914	-0.2763 to 0.07807	No	ns	0.9734
80μM/m2/S- 0%Suc-SLGC vs. 160μM/m2/S- 1%Suc-SLGC	-0.282	-0.4330 to -0.1311	Yes	****	<0.0001		12h Light- 0%Suc-SLGC vs. 16h Light- 1%Suc-SLGC	-0.2852	-0.4468 to -0.1237	Yes	****	<0.0001
80μM/m2/S- 1%Suc-SLGC vs. 160μM/m2/S- 0%Suc-SLGC	0.1306	-0.03060 to 0.2919	No	ns	0.3299		12h Light- 1%Suc-SLGC vs. 16h Light- 0%Suc-SLGC	0.06617	-0.08267 to 0.2150	No	ns	0.9997
80μM/m2/S- 1%Suc-SLGC vs. 160μM/m2/S- 1%Suc-SLGC	-0.07746	-0.2441 to 0.08914	No	ns	0.9993		12h Light- 1%Suc-SLGC vs. 16h Light- 1%Suc-SLGC	-0.1199	-0.2493 to 0.009429	No	ns	0.1108
160μM/m2/S- 0%Suc-SLGC vs. 160μM/m2/S- 1%Suc-SLGC	-0.2081	-0.3671 to -0.04910	Yes	***	0.0009		16h Light- 0%Suc-SLGC vs. 16h Light- 1%Suc-SLGC	-0.1861	-0.3519 to -0.02035	Yes	*	0.0112
Figure s1f
Unpaired t test
P value	<0.0001
P value summary	****
Significantly different (P < 0.05)?	Yes
One- or two-tailed P value?	Two-tailed
t, df	t=9.213 df=204

## Sheet: Figure S2
SS = Sum of squares; df = degrees of freedom; MS = Mean Squares
Figure s2b
Brown-Forsythe test
F (DFn, DFd)	5.372 (2, 29)
P value	0.0104
P value summary	*
Are SDs significantly different (P < 0.05)?	Yes
Brown-Forsythe ANOVA test
F* (DFn, DFd)	25.29 (2.000, 14.02)
P value	<0.0001
P value summary	****
Significant diff. among means (P < 0.05)?	Yes
Dunnett's T3 multiple comparisons test	Mean Diff.	95.00% CI of diff.	Below threshold?	Summary	Adjusted P Value
DMSO vs. DCMU	-27.2	-43.72 to -10.68	Yes	**	0.0018
DMSO vs. DCMU+KI	7.383	0.6628 to 14.10	Yes	*	0.0293
DCMU vs. DCMU+KI	34.58	18.25 to 50.91	Yes	***	0.0003
Figure s2d
Brown-Forsythe test
F (DFn, DFd)	0.05881 (2, 33)
P value	0.943
P value summary	ns
Are SDs significantly different (P < 0.05)?	No
one-way ANOVA
ANOVA table	SS	DF	MS	F (DFn, DFd)	P value
Treatment (between columns)	27693	2	13847	F (2, 33) = 46.21	P<0.0001
Residual (within columns)	9887	33	299.6
Total	37580	35
Tukey's multiple comparisons test	Mean Diff.	95.00% CI of diff.	Significant?	Summary	Adjusted P Value
DMSO vs. DCMU	-65.19	-82.3 to -48.07	Yes	****	<0.0001
DMSO vs. DCMU+KI	-22.41	-40.52 to -4.298	Yes	*	0.0126
DCMU vs. DCMU+KI	42.78	25.66 to 59.89	Yes	****	<0.0001

## Sheet: Figure S3
SS = Sum of squares; df = degrees of freedom; MS = Mean Squares
Figure s3b							Figure s3d
Brown-Forsythe test							Brown-Forsythe test
F (DFn, DFd)	26.67 (7, 814)						F (DFn, DFd)	7.116 (7, 822)
P value	<0.0001						P value	<0.0001
P value summary	****						P value summary	****
Are SDs significantly different (P < 0.05)?	Yes						Are SDs significantly different (P < 0.05)?	Yes
Brown-Forsythe ANOVA test							Brown-Forsythe ANOVA test
F* (DFn, DFd)	107.4 (7.000, 532.9)						F* (DFn, DFd)	82.12 (7.000, 708.9)
P value	<0.0001						P value	<0.0001
P value summary	****						P value summary	****
Significant diff. among means (P < 0.05)?	Yes						Significant diff. among means (P < 0.05)?	Yes
Dunnett's T3 multiple comparisons test	Mean Diff.	95.00% CI of diff.	Below threshold?	Summary	Adjusted P Value		Dunnett's T3 multiple comparisons test	Mean Diff.	95.00% CI of diff.	Below threshold?	Summary	Adjusted P Value
0h-Meristemoid vs. 0.5h-Meristemoid	-3.524	-10.51 to 3.466	No	ns	0.9592		0h-Meristemoid vs. 0.5h-Meristemoid	-0.1526	-0.3020 to -0.003092	Yes	*	0.0405
0h-Meristemoid vs. 1h-Meristemoid	-26.74	-35.01 to -18.48	Yes	****	<0.0001		0h-Meristemoid vs. 1h-Meristemoid	-0.3988	-0.5485 to -0.2491	Yes	****	<0.0001
0h-Meristemoid vs. 1.5h-Meristemoid	-47.58	-58.48 to -36.68	Yes	****	<0.0001		0h-Meristemoid vs. 1.5h-Meristemoid	-0.4779	-0.6641 to -0.2918	Yes	****	<0.0001
0h-Meristemoid vs. 0h-SLGC	12.8	7.532 to 18.07	Yes	****	<0.0001		0h-Meristemoid vs. 0h-SLGC	0.5424	0.4074 to 0.6773	Yes	****	<0.0001
0h-Meristemoid vs. 0.5h-SLGC	9.626	3.847 to 15.41	Yes	****	<0.0001		0h-Meristemoid vs. 0.5h-SLGC	0.3254	0.1729 to 0.4779	Yes	****	<0.0001
0h-Meristemoid vs. 1h-SLGC	-8.772	-15.37 to -2.173	Yes	**	0.0011		0h-Meristemoid vs. 1h-SLGC	0.1049	-0.05312 to 0.2629	No	ns	0.6435
0h-Meristemoid vs. 1.5h-SLGC	-26.04	-35.30 to -16.78	Yes	****	<0.0001		0h-Meristemoid vs. 1.5h-SLGC	-0.0006861	-0.1874 to 0.1861	No	ns	>0.9999
0.5h-Meristemoid vs. 1h-Meristemoid	-23.22	-32.21 to -14.23	Yes	****	<0.0001		0.5h-Meristemoid vs. 1h-Meristemoid	-0.2462	-0.3970 to -0.09553	Yes	****	<0.0001
0.5h-Meristemoid vs. 1.5h-Meristemoid	-44.06	-55.51 to -32.61	Yes	****	<0.0001		0.5h-Meristemoid vs. 1.5h-Meristemoid	-0.3254	-0.5123 to -0.1384	Yes	****	<0.0001
0.5h-Meristemoid vs. 0h-SLGC	16.32	9.934 to 22.71	Yes	****	<0.0001		0.5h-Meristemoid vs. 0h-SLGC	0.6949	0.5588 to 0.8310	Yes	****	<0.0001
0.5h-Meristemoid vs. 0.5h-SLGC	13.15	6.339 to 19.96	Yes	****	<0.0001		0.5h-Meristemoid vs. 0.5h-SLGC	0.4779	0.3244 to 0.6314	Yes	****	<0.0001
0.5h-Meristemoid vs. 1h-SLGC	-5.247	-12.76 to 2.262	No	ns	0.5445		0.5h-Meristemoid vs. 1h-SLGC	0.2575	0.09846 to 0.4164	Yes	****	<0.0001
0.5h-Meristemoid vs. 1.5h-SLGC	-22.52	-32.43 to -12.60	Yes	****	<0.0001		0.5h-Meristemoid vs. 1.5h-SLGC	0.1519	-0.03569 to 0.3394	No	ns	0.2674
1h-Meristemoid vs. 1.5h-Meristemoid	-20.84	-33.08 to -8.601	Yes	****	<0.0001		1h-Meristemoid vs. 1.5h-Meristemoid	-0.07914	-0.2662 to 0.1080	No	ns	0.9953
1h-Meristemoid vs. 0h-SLGC	39.54	31.77 to 47.31	Yes	****	<0.0001		1h-Meristemoid vs. 0h-SLGC	0.9412	0.8048 to 1.078	Yes	****	<0.0001
1h-Meristemoid vs. 0.5h-SLGC	36.37	28.26 to 44.48	Yes	****	<0.0001		1h-Meristemoid vs. 0.5h-SLGC	0.7242	0.5705 to 0.8779	Yes	****	<0.0001
1h-Meristemoid vs. 1h-SLGC	17.97	9.272 to 26.67	Yes	****	<0.0001		1h-Meristemoid vs. 1h-SLGC	0.5037	0.3445 to 0.6629	Yes	****	<0.0001
1h-Meristemoid vs. 1.5h-SLGC	0.7016	-10.12 to 11.52	No	ns	>0.9999		1h-Meristemoid vs. 1.5h-SLGC	0.3981	0.2104 to 0.5858	Yes	****	<0.0001
1.5h-Meristemoid vs. 0h-SLGC	60.38	49.85 to 70.92	Yes	****	<0.0001		1.5h-Meristemoid vs. 0h-SLGC	1.02	0.8444 to 1.196	Yes	****	<0.0001
1.5h-Meristemoid vs. 0.5h-SLGC	57.21	46.42 to 68.00	Yes	****	<0.0001		1.5h-Meristemoid vs. 0.5h-SLGC	0.8033	0.6140 to 0.9926	Yes	****	<0.0001
1.5h-Meristemoid vs. 1h-SLGC	38.81	27.58 to 50.04	Yes	****	<0.0001		1.5h-Meristemoid vs. 1h-SLGC	0.5828	0.3891 to 0.7765	Yes	****	<0.0001
1.5h-Meristemoid vs. 1.5h-SLGC	21.54	8.628 to 34.45	Yes	****	<0.0001		1.5h-Meristemoid vs. 1.5h-SLGC	0.4772	0.2599 to 0.6946	Yes	****	<0.0001
0h-SLGC vs. 0.5h-SLGC	-3.173	-8.193 to 1.847	No	ns	0.7294		0h-SLGC vs. 0.5h-SLGC	-0.217	-0.3564 to -0.07753	Yes	****	<0.0001
0h-SLGC vs. 1h-SLGC	-21.57	-27.53 to -15.62	Yes	****	<0.0001		0h-SLGC vs. 1h-SLGC	-0.4375	-0.5830 to -0.2919	Yes	****	<0.0001
0h-SLGC vs. 1.5h-SLGC	-38.84	-47.67 to -30.01	Yes	****	<0.0001		0h-SLGC vs. 1.5h-SLGC	-0.543	-0.7195 to -0.3666	Yes	****	<0.0001
0.5h-SLGC vs. 1h-SLGC	-18.4	-24.81 to -11.99	Yes	****	<0.0001		0.5h-SLGC vs. 1h-SLGC	-0.2205	-0.3823 to -0.05868	Yes	***	0.0007
0.5h-SLGC vs. 1.5h-SLGC	-35.67	-44.80 to -26.54	Yes	****	<0.0001		0.5h-SLGC vs. 1.5h-SLGC	-0.3261	-0.5160 to -0.1361	Yes	****	<0.0001
1h-SLGC vs. 1.5h-SLGC	-17.27	-26.92 to -7.620	Yes	****	<0.0001		1h-SLGC vs. 1.5h-SLGC	-0.1056	-0.2999 to 0.08870	No	ns	0.9139

## Sheet: Figure S4
SS = Sum of squares; df = degrees of freedom; MS = Mean Squares
Figure s4b							Figure s4d
Brown-Forsythe test							Brown-Forsythe test
F (DFn, DFd)	8.959 (14, 796)						F (DFn, DFd)	6.926 (19, 1102)
P value	<0.0001						P value	<0.0001
P value summary	****						P value summary	****
Are SDs significantly different (P < 0.05)?	Yes						Are SDs significantly different (P < 0.05)?	Yes
Brown-Forsythe ANOVA test							Brown-Forsythe ANOVA test
F* (DFn, DFd)	390.8 (14.00, 579.5)						F* (DFn, DFd)	363.8 (19.00, 821.4)
P value	<0.0001						P value	<0.0001
P value summary	****						P value summary	****
Significant diff. among means (P < 0.05)?	Yes						Significant diff. among means (P < 0.05)?	Yes
Dunnett's T3 multiple comparisons test	Mean Diff.	95.00% CI of diff.	Below threshold?	Summary	Adjusted P Value		Dunnett's T3 multiple comparisons test	Mean Diff.	95.00% CI of diff.	Below threshold?	Summary	Adjusted P Value
<100-Mock vs. <100-DCMU	-0.3788	-0.5934 to -0.1642	Yes	****	<0.0001		<100-Mock vs. <100-H2O2	-0.4831	-0.6804 to -0.2859	Yes	****	<0.0001
<100-Mock vs. <100-DCMU+KI	-0.00259	-0.1572 to 0.1521	No	ns	>0.9999		<100-Mock vs. <100-CHX	-0.04019	-0.2137 to 0.1333	No	ns	>0.9999
<100-Mock vs. 100-400-Mock	0.7912	0.5432 to 1.039	Yes	****	<0.0001		<100-Mock vs. <100-CHX+H2O2	-0.4898	-0.6783 to -0.3014	Yes	****	<0.0001
<100-Mock vs. 100-400-DCMU	0.3464	0.06357 to 0.6292	Yes	**	0.0034		<100-Mock vs. 100-400-Mock	0.6675	0.4538 to 0.8812	Yes	****	<0.0001
<100-Mock vs. 100-400-DCMU+KI	0.8083	0.5896 to 1.027	Yes	****	<0.0001		<100-Mock vs. 100-400-H2O2	0.2611	-0.005162 to 0.5273	No	ns	0.0631
<100-Mock vs. 400-800-Mock	1.194	0.9775 to 1.410	Yes	****	<0.0001		<100-Mock vs. 100-400-CHX	0.7231	0.5238 to 0.9224	Yes	****	<0.0001
<100-Mock vs. 400-800-DCMU	0.7155	0.5051 to 0.9258	Yes	****	<0.0001		<100-Mock vs. 100-400-CHX+H2O2	0.3076	0.04255 to 0.5726	Yes	**	0.0059
<100-Mock vs. 400-800-DCMU+KI	1.159	0.9504 to 1.368	Yes	****	<0.0001		<100-Mock vs. 400-800-Mock	1.039	0.8257 to 1.252	Yes	****	<0.0001
<100-Mock vs. >800-Mock	1.392	1.243 to 1.542	Yes	****	<0.0001		<100-Mock vs. 400-800-H2O2	0.6502	0.4888 to 0.8116	Yes	****	<0.0001
<100-Mock vs. >800-DCMU	0.8441	0.6647 to 1.023	Yes	****	<0.0001		<100-Mock vs. 400-800-CHX	1.046	0.8631 to 1.228	Yes	****	<0.0001
<100-Mock vs. >800-DCMU+KI	1.372	1.226 to 1.518	Yes	****	<0.0001		<100-Mock vs. 400-800-CHX+H2O2	0.7563	0.5710 to 0.9415	Yes	****	<0.0001
<100-Mock vs. Guard cell-Mock	-0.8094	-0.9969 to -0.6219	Yes	****	<0.0001		<100-Mock vs. >800-Mock	1.297	1.150 to 1.443	Yes	****	<0.0001
<100-Mock vs. Guard cell-DCMU	-1.257	-1.507 to -1.006	Yes	****	<0.0001		<100-Mock vs. >800-H2O2	0.7958	0.6197 to 0.9719	Yes	****	<0.0001
<100-Mock vs. Guard cell-DCMU+KI	-0.8971	-1.144 to -0.6506	Yes	****	<0.0001		<100-Mock vs. >800-CHX	1.282	1.126 to 1.438	Yes	****	<0.0001
<100-DCMU vs. <100-DCMU+KI	0.3762	0.1793 to 0.5732	Yes	****	<0.0001		<100-Mock vs. >800-CHX+H2O2	0.8152	0.6300 to 1.000	Yes	****	<0.0001
<100-DCMU vs. 100-400-Mock	1.17	0.8962 to 1.444	Yes	****	<0.0001		<100-Mock vs. Guard cell-Mock	-0.8848	-1.112 to -0.6577	Yes	****	<0.0001
<100-DCMU vs. 100-400-DCMU	0.7252	0.4202 to 1.030	Yes	****	<0.0001		<100-Mock vs. Guard cell-H2O2	-1.472	-1.702 to -1.242	Yes	****	<0.0001
<100-DCMU vs. 100-400-DCMU+KI	1.187	0.9387 to 1.436	Yes	****	<0.0001		<100-Mock vs. Guard cell-CHX	-0.8949	-1.195 to -0.5945	Yes	****	<0.0001
<100-DCMU vs. 400-800-Mock	1.573	1.326 to 1.819	Yes	****	<0.0001		<100-Mock vs. Guard cell-CHX+H2O2	-1.451	-1.635 to -1.266	Yes	****	<0.0001
<100-DCMU vs. 400-800-DCMU	1.094	0.8530 to 1.336	Yes	****	<0.0001		<100-H2O2 vs. <100-CHX	0.4429	0.2340 to 0.6519	Yes	****	<0.0001
<100-DCMU vs. 400-800-DCMU+KI	1.538	1.298 to 1.778	Yes	****	<0.0001		<100-H2O2 vs. <100-CHX+H2O2	-0.006677	-0.2278 to 0.2144	No	ns	>0.9999
<100-DCMU vs. >800-Mock	1.771	1.578 to 1.964	Yes	****	<0.0001		<100-H2O2 vs. 100-400-Mock	1.151	0.9084 to 1.393	Yes	****	<0.0001
<100-DCMU vs. >800-DCMU	1.223	1.007 to 1.439	Yes	****	<0.0001		<100-H2O2 vs. 100-400-H2O2	0.7442	0.4557 to 1.033	Yes	****	<0.0001
<100-DCMU vs. >800-DCMU+KI	1.751	1.560 to 1.941	Yes	****	<0.0001		<100-H2O2 vs. 100-400-CHX	1.206	0.9759 to 1.436	Yes	****	<0.0001
<100-DCMU vs. Guard cell-Mock	-0.4306	-0.6531 to -0.2081	Yes	****	<0.0001		<100-H2O2 vs. 100-400-CHX+H2O2	0.7907	0.5029 to 1.079	Yes	****	<0.0001
<100-DCMU vs. Guard cell-DCMU	-0.8778	-1.155 to -0.6012	Yes	****	<0.0001		<100-H2O2 vs. 400-800-Mock	1.522	1.281 to 1.763	Yes	****	<0.0001
<100-DCMU vs. Guard cell-DCMU+KI	-0.5182	-0.7910 to -0.2455	Yes	****	<0.0001		<100-H2O2 vs. 400-800-H2O2	1.133	0.9339 to 1.333	Yes	****	<0.0001
<100-DCMU+KI vs. 100-400-Mock	0.7938	0.5603 to 1.027	Yes	****	<0.0001		<100-H2O2 vs. 400-800-CHX	1.529	1.313 to 1.745	Yes	****	<0.0001
<100-DCMU+KI vs. 100-400-DCMU	0.349	0.07805 to 0.6199	Yes	**	0.0017		<100-H2O2 vs. 400-800-CHX+H2O2	1.239	1.021 to 1.458	Yes	****	<0.0001
<100-DCMU+KI vs. 100-400-DCMU+KI	0.8109	0.6091 to 1.013	Yes	****	<0.0001		<100-H2O2 vs. >800-Mock	1.78	1.592 to 1.968	Yes	****	<0.0001
<100-DCMU+KI vs. 400-800-Mock	1.196	0.9973 to 1.395	Yes	****	<0.0001		<100-H2O2 vs. >800-H2O2	1.279	1.068 to 1.490	Yes	****	<0.0001
<100-DCMU+KI vs. 400-800-DCMU	0.7181	0.5255 to 0.9106	Yes	****	<0.0001		<100-H2O2 vs. >800-CHX	1.765	1.570 to 1.960	Yes	****	<0.0001
<100-DCMU+KI vs. 400-800-DCMU+KI	1.162	0.9713 to 1.352	Yes	****	<0.0001		<100-H2O2 vs. >800-CHX+H2O2	1.298	1.080 to 1.517	Yes	****	<0.0001
<100-DCMU+KI vs. >800-Mock	1.395	1.275 to 1.515	Yes	****	<0.0001		<100-H2O2 vs. Guard cell-Mock	-0.4017	-0.6556 to -0.1478	Yes	****	<0.0001
<100-DCMU+KI vs. >800-DCMU	0.8467	0.6900 to 1.003	Yes	****	<0.0001		<100-H2O2 vs. Guard cell-H2O2	-0.989	-1.245 to -0.7327	Yes	****	<0.0001
<100-DCMU+KI vs. >800-DCMU+KI	1.375	1.259 to 1.490	Yes	****	<0.0001		<100-H2O2 vs. Guard cell-CHX	-0.4118	-0.7319 to -0.09162	Yes	***	0.0009
<100-DCMU+KI vs. Guard cell-Mock	-0.8068	-0.9732 to -0.6404	Yes	****	<0.0001		<100-H2O2 vs. Guard cell-CHX+H2O2	-0.9675	-1.185 to -0.7498	Yes	****	<0.0001
<100-DCMU+KI vs. Guard cell-DCMU	-1.254	-1.490 to -1.018	Yes	****	<0.0001		<100-CHX vs. <100-CHX+H2O2	-0.4496	-0.6505 to -0.2488	Yes	****	<0.0001
<100-DCMU+KI vs. Guard cell-DCMU+KI	-0.8945	-1.126 to -0.6628	Yes	****	<0.0001		<100-CHX vs. 100-400-Mock	0.7077	0.4833 to 0.9321	Yes	****	<0.0001
100-400-Mock vs. 100-400-DCMU	-0.4448	-0.7715 to -0.1180	Yes	***	0.0005		<100-CHX vs. 100-400-H2O2	0.3013	0.02682 to 0.5757	Yes	*	0.0142
100-400-Mock vs. 100-400-DCMU+KI	0.01714	-0.2593 to 0.2936	No	ns	>0.9999		<100-CHX vs. 100-400-CHX	0.7633	0.5523 to 0.9742	Yes	****	<0.0001
100-400-Mock vs. 400-800-Mock	0.4026	0.1279 to 0.6774	Yes	****	<0.0001		<100-CHX vs. 100-400-CHX+H2O2	0.3478	0.07427 to 0.6213	Yes	**	0.0011
100-400-Mock vs. 400-800-DCMU	-0.07571	-0.3460 to 0.1946	No	ns	>0.9999		<100-CHX vs. 400-800-Mock	1.079	0.8555 to 1.302	Yes	****	<0.0001
100-400-Mock vs. 400-800-DCMU+KI	0.3679	0.09864 to 0.6373	Yes	***	0.0004		<100-CHX vs. 400-800-H2O2	0.6903	0.5143 to 0.8664	Yes	****	<0.0001
100-400-Mock vs. >800-Mock	0.601	0.3706 to 0.8315	Yes	****	<0.0001		<100-CHX vs. 400-800-CHX	1.086	0.8907 to 1.281	Yes	****	<0.0001
100-400-Mock vs. >800-DCMU	0.05288	-0.1965 to 0.3023	No	ns	>0.9999		<100-CHX vs. 400-800-CHX+H2O2	0.7964	0.5986 to 0.9943	Yes	****	<0.0001
100-400-Mock vs. >800-DCMU+KI	0.5809	0.3525 to 0.8093	Yes	****	<0.0001		<100-CHX vs. >800-Mock	1.337	1.174 to 1.499	Yes	****	<0.0001
100-400-Mock vs. Guard cell-Mock	-1.601	-1.855 to -1.346	Yes	****	<0.0001		<100-CHX vs. >800-H2O2	0.836	0.6464 to 1.026	Yes	****	<0.0001
100-400-Mock vs. Guard cell-DCMU	-2.048	-2.349 to -1.746	Yes	****	<0.0001		<100-CHX vs. >800-CHX	1.322	1.151 to 1.493	Yes	****	<0.0001
100-400-Mock vs. Guard cell-DCMU+KI	-1.688	-1.986 to -1.390	Yes	****	<0.0001		<100-CHX vs. >800-CHX+H2O2	0.8554	0.6576 to 1.053	Yes	****	<0.0001
100-400-DCMU vs. 100-400-DCMU+KI	0.4619	0.1548 to 0.7690	Yes	****	<0.0001		<100-CHX vs. Guard cell-Mock	-0.8447	-1.082 to -0.6075	Yes	****	<0.0001
100-400-DCMU vs. 400-800-Mock	0.8474	0.5416 to 1.153	Yes	****	<0.0001		<100-CHX vs. Guard cell-H2O2	-1.432	-1.672 to -1.192	Yes	****	<0.0001
100-400-DCMU vs. 400-800-DCMU	0.3691	0.06718 to 0.6710	Yes	**	0.0033		<100-CHX vs. Guard cell-CHX	-0.8547	-1.162 to -0.5470	Yes	****	<0.0001
100-400-DCMU vs. 400-800-DCMU+KI	0.8127	0.5116 to 1.114	Yes	****	<0.0001		<100-CHX vs. Guard cell-CHX+H2O2	-1.41	-1.608 to -1.213	Yes	****	<0.0001
100-400-DCMU vs. >800-Mock	1.046	0.7774 to 1.314	Yes	****	<0.0001		<100-CHX+H2O2 vs. 100-400-Mock	1.157	0.9217 to 1.393	Yes	****	<0.0001
100-400-DCMU vs. >800-DCMU	0.4977	0.2137 to 0.7816	Yes	****	<0.0001		<100-CHX+H2O2 vs. 100-400-H2O2	0.7509	0.4676 to 1.034	Yes	****	<0.0001
100-400-DCMU vs. >800-DCMU+KI	1.026	0.7591 to 1.292	Yes	****	<0.0001		<100-CHX+H2O2 vs. 100-400-CHX	1.213	0.9898 to 1.436	Yes	****	<0.0001
100-400-DCMU vs. Guard cell-Mock	-1.156	-1.444 to -0.8674	Yes	****	<0.0001		<100-CHX+H2O2 vs. 100-400-CHX+H2O2	0.7974	0.5150 to 1.080	Yes	****	<0.0001
100-400-DCMU vs. Guard cell-DCMU	-1.603	-1.932 to -1.274	Yes	****	<0.0001		<100-CHX+H2O2 vs. 400-800-Mock	1.529	1.294 to 1.763	Yes	****	<0.0001
100-400-DCMU vs. Guard cell-DCMU+KI	-1.243	-1.570 to -0.9174	Yes	****	<0.0001		<100-CHX+H2O2 vs. 400-800-H2O2	1.14	0.9492 to 1.331	Yes	****	<0.0001
100-400-DCMU+KI vs. 400-800-Mock	0.3855	0.1358 to 0.6352	Yes	****	<0.0001		<100-CHX+H2O2 vs. 400-800-CHX	1.536	1.327 to 1.744	Yes	****	<0.0001
100-400-DCMU+KI vs. 400-800-DCMU	-0.09286	-0.3375 to 0.1518	No	ns	>0.9999		<100-CHX+H2O2 vs. 400-800-CHX+H2O2	1.246	1.035 to 1.457	Yes	****	<0.0001
100-400-DCMU+KI vs. 400-800-DCMU+KI	0.3508	0.1074 to 0.5942	Yes	***	0.0001		<100-CHX+H2O2 vs. >800-Mock	1.786	1.608 to 1.965	Yes	****	<0.0001
100-400-DCMU+KI vs. >800-Mock	0.5839	0.3857 to 0.7821	Yes	****	<0.0001		<100-CHX+H2O2 vs. >800-H2O2	1.286	1.082 to 1.489	Yes	****	<0.0001
100-400-DCMU+KI vs. >800-DCMU	0.03574	-0.1845 to 0.2560	No	ns	>0.9999		<100-CHX+H2O2 vs. >800-CHX	1.772	1.586 to 1.958	Yes	****	<0.0001
100-400-DCMU+KI vs. >800-DCMU+KI	0.5638	0.3680 to 0.7596	Yes	****	<0.0001		<100-CHX+H2O2 vs. >800-CHX+H2O2	1.305	1.094 to 1.516	Yes	****	<0.0001
100-400-DCMU+KI vs. Guard cell-Mock	-1.618	-1.844 to -1.391	Yes	****	<0.0001		<100-CHX+H2O2 vs. Guard cell-Mock	-0.395	-0.6426 to -0.1475	Yes	****	<0.0001
100-400-DCMU+KI vs. Guard cell-DCMU	-2.065	-2.344 to -1.786	Yes	****	<0.0001		<100-CHX+H2O2 vs. Guard cell-H2O2	-0.9823	-1.232 to -0.7322	Yes	****	<0.0001
100-400-DCMU+KI vs. Guard cell-DCMU+KI	-1.705	-1.981 to -1.430	Yes	****	<0.0001		<100-CHX+H2O2 vs. Guard cell-CHX	-0.4051	-0.7205 to -0.08961	Yes	***	0.001
400-800-Mock vs. 400-800-DCMU	-0.4783	-0.7210 to -0.2357	Yes	****	<0.0001		<100-CHX+H2O2 vs. Guard cell-CHX+H2O2	-0.9609	-1.171 to -0.7508	Yes	****	<0.0001
400-800-Mock vs. 400-800-DCMU+KI	-0.03469	-0.2761 to 0.2067	No	ns	>0.9999		100-400-Mock vs. 100-400-H2O2	-0.4064	-0.7056 to -0.1073	Yes	***	0.0003
400-800-Mock vs. >800-Mock	0.1984	0.003112 to 0.3937	Yes	*	0.0417		100-400-Mock vs. 100-400-CHX	0.05554	-0.1886 to 0.2997	No	ns	>0.9999
400-800-Mock vs. >800-DCMU	-0.3498	-0.5677 to -0.1318	Yes	****	<0.0001		100-400-Mock vs. 100-400-CHX+H2O2	-0.3599	-0.6585 to -0.06140	Yes	**	0.0029
400-800-Mock vs. >800-DCMU+KI	0.1783	-0.01451 to 0.3711	No	ns	0.1121		100-400-Mock vs. 400-800-Mock	0.3713	0.1172 to 0.6254	Yes	****	<0.0001
400-800-Mock vs. Guard cell-Mock	-2.003	-2.227 to -1.779	Yes	****	<0.0001		100-400-Mock vs. 400-800-H2O2	-0.01736	-0.2330 to 0.1982	No	ns	>0.9999
400-800-Mock vs. Guard cell-DCMU	-2.45	-2.728 to -2.173	Yes	****	<0.0001		100-400-Mock vs. 400-800-CHX	0.3783	0.1474 to 0.6091	Yes	****	<0.0001
400-800-Mock vs. Guard cell-DCMU+KI	-2.091	-2.365 to -1.817	Yes	****	<0.0001		100-400-Mock vs. 400-800-CHX+H2O2	0.08873	-0.1443 to 0.3218	No	ns	>0.9999
400-800-DCMU vs. 400-800-DCMU+KI	0.4437	0.2075 to 0.6798	Yes	****	<0.0001		100-400-Mock vs. >800-Mock	0.6291	0.4238 to 0.8345	Yes	****	<0.0001
400-800-DCMU vs. >800-Mock	0.6767	0.4881 to 0.8654	Yes	****	<0.0001		100-400-Mock vs. >800-H2O2	0.1283	-0.09824 to 0.3548	No	ns	0.9938
400-800-DCMU vs. >800-DCMU	0.1286	-0.08332 to 0.3405	No	ns	0.9301		100-400-Mock vs. >800-CHX	0.6145	0.4028 to 0.8262	Yes	****	<0.0001
400-800-DCMU vs. >800-DCMU+KI	0.6566	0.4706 to 0.8427	Yes	****	<0.0001		100-400-Mock vs. >800-CHX+H2O2	0.1477	-0.08526 to 0.3807	No	ns	0.9386
400-800-DCMU vs. Guard cell-Mock	-1.525	-1.743 to -1.307	Yes	****	<0.0001		100-400-Mock vs. Guard cell-Mock	-1.552	-1.819 to -1.286	Yes	****	<0.0001
400-800-DCMU vs. Guard cell-DCMU	-1.972	-2.245 to -1.699	Yes	****	<0.0001		100-400-Mock vs. Guard cell-H2O2	-2.14	-2.408 to -1.871	Yes	****	<0.0001
400-800-DCMU vs. Guard cell-DCMU+KI	-1.613	-1.882 to -1.343	Yes	****	<0.0001		100-400-Mock vs. Guard cell-CHX	-1.562	-1.892 to -1.233	Yes	****	<0.0001
400-800-DCMU+KI vs. >800-Mock	0.2331	0.04661 to 0.4196	Yes	**	0.0022		100-400-Mock vs. Guard cell-CHX+H2O2	-2.118	-2.351 to -1.886	Yes	****	<0.0001
400-800-DCMU+KI vs. >800-DCMU	-0.3151	-0.5253 to -0.1048	Yes	****	<0.0001		100-400-H2O2 vs. 100-400-CHX	0.462	0.1719 to 0.7521	Yes	****	<0.0001
400-800-DCMU+KI vs. >800-DCMU+KI	0.213	0.02907 to 0.3969	Yes	**	0.0074		100-400-H2O2 vs. 100-400-CHX+H2O2	0.0465	-0.2891 to 0.3821	No	ns	>0.9999
400-800-DCMU+KI vs. Guard cell-Mock	-1.969	-2.185 to -1.752	Yes	****	<0.0001		100-400-H2O2 vs. 400-800-Mock	0.7777	0.4799 to 1.076	Yes	****	<0.0001
400-800-DCMU+KI vs. Guard cell-DCMU	-2.416	-2.688 to -2.144	Yes	****	<0.0001		100-400-H2O2 vs. 400-800-H2O2	0.3891	0.1216 to 0.6566	Yes	****	<0.0001
400-800-DCMU+KI vs. Guard cell-DCMU+KI	-2.056	-2.324 to -1.788	Yes	****	<0.0001		100-400-H2O2 vs. 400-800-CHX	0.7847	0.5054 to 1.064	Yes	****	<0.0001
>800-Mock vs. >800-DCMU	-0.5481	-0.6996 to -0.3967	Yes	****	<0.0001		100-400-H2O2 vs. 400-800-CHX+H2O2	0.4952	0.2140 to 0.7763	Yes	****	<0.0001
>800-Mock vs. >800-DCMU+KI	-0.02012	-0.1279 to 0.08762	No	ns	>0.9999		100-400-H2O2 vs. >800-Mock	1.036	0.7758 to 1.295	Yes	****	<0.0001
>800-Mock vs. Guard cell-Mock	-2.202	-2.363 to -2.040	Yes	****	<0.0001		100-400-H2O2 vs. >800-H2O2	0.5347	0.2586 to 0.8109	Yes	****	<0.0001
>800-Mock vs. Guard cell-DCMU	-2.649	-2.882 to -2.416	Yes	****	<0.0001		100-400-H2O2 vs. >800-CHX	1.021	0.7562 to 1.286	Yes	****	<0.0001
>800-Mock vs. Guard cell-DCMU+KI	-2.289	-2.518 to -2.061	Yes	****	<0.0001		100-400-H2O2 vs. >800-CHX+H2O2	0.5541	0.2730 to 0.8353	Yes	****	<0.0001
>800-DCMU vs. >800-DCMU+KI	0.528	0.3800 to 0.6760	Yes	****	<0.0001		100-400-H2O2 vs. Guard cell-Mock	-1.146	-1.454 to -0.8379	Yes	****	<0.0001
>800-DCMU vs. Guard cell-Mock	-1.653	-1.843 to -1.464	Yes	****	<0.0001		100-400-H2O2 vs. Guard cell-H2O2	-1.733	-2.043 to -1.423	Yes	****	<0.0001
>800-DCMU vs. Guard cell-DCMU	-2.101	-2.353 to -1.849	Yes	****	<0.0001		100-400-H2O2 vs. Guard cell-CHX	-1.156	-1.519 to -0.7934	Yes	****	<0.0001
>800-DCMU vs. Guard cell-DCMU+KI	-1.741	-1.989 to -1.493	Yes	****	<0.0001		100-400-H2O2 vs. Guard cell-CHX+H2O2	-1.712	-1.992 to -1.431	Yes	****	<0.0001
>800-DCMU+KI vs. Guard cell-Mock	-2.181	-2.340 to -2.023	Yes	****	<0.0001		100-400-CHX vs. 100-400-CHX+H2O2	-0.4155	-0.7049 to -0.1261	Yes	****	<0.0001
>800-DCMU+KI vs. Guard cell-DCMU	-2.629	-2.860 to -2.397	Yes	****	<0.0001		100-400-CHX vs. 400-800-Mock	0.3157	0.07283 to 0.5587	Yes	***	0.0007
>800-DCMU+KI vs. Guard cell-DCMU+KI	-2.269	-2.496 to -2.043	Yes	****	<0.0001		100-400-CHX vs. 400-800-H2O2	-0.07291	-0.2743 to 0.1285	No	ns	>0.9999
Guard cell-Mock vs. Guard cell-DCMU	-0.4473	-0.7046 to -0.1899	Yes	****	<0.0001		100-400-CHX vs. 400-800-CHX	0.3227	0.1047 to 0.5407	Yes	****	<0.0001
Guard cell-Mock vs. Guard cell-DCMU+KI	-0.08766	-0.3408 to 0.1655	No	ns	>0.9999		100-400-CHX vs. 400-800-CHX+H2O2	0.03319	-0.1871 to 0.2535	No	ns	>0.9999
Guard cell-DCMU vs. Guard cell-DCMU+KI	0.3596	0.05888 to 0.6603	Yes	**	0.0041		100-400-CHX vs. >800-Mock	0.5736	0.3835 to 0.7637	Yes	****	<0.0001
							100-400-CHX vs. >800-H2O2	0.07273	-0.1405 to 0.2860	No	ns	>0.9999
							100-400-CHX vs. >800-CHX	0.559	0.3619 to 0.7561	Yes	****	<0.0001
							100-400-CHX vs. >800-CHX+H2O2	0.09215	-0.1281 to 0.3124	No	ns	>0.9999
							100-400-CHX vs. Guard cell-Mock	-1.608	-1.864 to -1.352	Yes	****	<0.0001
							100-400-CHX vs. Guard cell-H2O2	-2.195	-2.453 to -1.937	Yes	****	<0.0001
							100-400-CHX vs. Guard cell-CHX	-1.618	-1.940 to -1.296	Yes	****	<0.0001
							100-400-CHX vs. Guard cell-CHX+H2O2	-2.174	-2.393 to -1.954	Yes	****	<0.0001
							100-400-CHX+H2O2 vs. 400-800-Mock	0.7312	0.4341 to 1.028	Yes	****	<0.0001
							100-400-CHX+H2O2 vs. 400-800-H2O2	0.3426	0.07611 to 0.6090	Yes	***	0.001
							100-400-CHX+H2O2 vs. 400-800-CHX	0.7382	0.4598 to 1.017	Yes	****	<0.0001
							100-400-CHX+H2O2 vs. 400-800-CHX+H2O2	0.4487	0.1684 to 0.7290	Yes	****	<0.0001
							100-400-CHX+H2O2 vs. >800-Mock	0.9891	0.7304 to 1.248	Yes	****	<0.0001
							100-400-CHX+H2O2 vs. >800-H2O2	0.4882	0.2130 to 0.7634	Yes	****	<0.0001
							100-400-CHX+H2O2 vs. >800-CHX	0.9745	0.7110 to 1.238	Yes	****	<0.0001
							100-400-CHX+H2O2 vs. >800-CHX+H2O2	0.5076	0.2274 to 0.7879	Yes	****	<0.0001
							100-400-CHX+H2O2 vs. Guard cell-Mock	-1.192	-1.500 to -0.8849	Yes	****	<0.0001
							100-400-CHX+H2O2 vs. Guard cell-H2O2	-1.78	-2.089 to -1.470	Yes	****	<0.0001
							100-400-CHX+H2O2 vs. Guard cell-CHX	-1.202	-1.565 to -0.8401	Yes	****	<0.0001
							100-400-CHX+H2O2 vs. Guard cell-CHX+H2O2	-1.758	-2.038 to -1.478	Yes	****	<0.0001
							400-800-Mock vs. 400-800-H2O2	-0.3887	-0.6036 to -0.1738	Yes	****	<0.0001
							400-800-Mock vs. 400-800-CHX	0.006968	-0.2229 to 0.2368	No	ns	>0.9999
							400-800-Mock vs. 400-800-CHX+H2O2	-0.2826	-0.5145 to -0.05058	Yes	**	0.0026
							400-800-Mock vs. >800-Mock	0.2578	0.05295 to 0.4627	Yes	**	0.0017
							400-800-Mock vs. >800-H2O2	-0.243	-0.4686 to -0.01741	Yes	*	0.0186
							400-800-Mock vs. >800-CHX	0.2432	0.03216 to 0.4543	Yes	**	0.0071
							400-800-Mock vs. >800-CHX+H2O2	-0.2236	-0.4555 to 0.008334	No	ns	0.0772
							400-800-Mock vs. Guard cell-Mock	-1.924	-2.189 to -1.659	Yes	****	<0.0001
							400-800-Mock vs. Guard cell-H2O2	-2.511	-2.778 to -2.244	Yes	****	<0.0001
							400-800-Mock vs. Guard cell-CHX	-1.934	-2.262 to -1.605	Yes	****	<0.0001
							400-800-Mock vs. Guard cell-CHX+H2O2	-2.489	-2.721 to -2.258	Yes	****	<0.0001
							400-800-H2O2 vs. 400-800-CHX	0.3956	0.2106 to 0.5806	Yes	****	<0.0001
							400-800-H2O2 vs. 400-800-CHX+H2O2	0.1061	-0.08151 to 0.2937	No	ns	0.9923
							400-800-H2O2 vs. >800-Mock	0.6465	0.4970 to 0.7960	Yes	****	<0.0001
							400-800-H2O2 vs. >800-H2O2	0.1456	-0.03303 to 0.3243	No	ns	0.3789
							400-800-H2O2 vs. >800-CHX	0.6319	0.4731 to 0.7906	Yes	****	<0.0001
							400-800-H2O2 vs. >800-CHX+H2O2	0.1651	-0.02255 to 0.3527	No	ns	0.1993
							400-800-H2O2 vs. Guard cell-Mock	-1.535	-1.764 to -1.306	Yes	****	<0.0001
							400-800-H2O2 vs. Guard cell-H2O2	-2.122	-2.354 to -1.891	Yes	****	<0.0001
							400-800-H2O2 vs. Guard cell-CHX	-1.545	-1.847 to -1.243	Yes	****	<0.0001
							400-800-H2O2 vs. Guard cell-CHX+H2O2	-2.101	-2.288 to -1.914	Yes	****	<0.0001
							400-800-CHX vs. 400-800-CHX+H2O2	-0.2895	-0.4950 to -0.08404	Yes	***	0.0001
							400-800-CHX vs. >800-Mock	0.2509	0.07826 to 0.4235	Yes	****	<0.0001
							400-800-CHX vs. >800-H2O2	-0.25	-0.4477 to -0.05230	Yes	**	0.0012
							400-800-CHX vs. >800-CHX	0.2363	0.05591 to 0.4166	Yes	***	0.0007
							400-800-CHX vs. >800-CHX+H2O2	-0.2306	-0.4359 to -0.02518	Yes	**	0.0098
							400-800-CHX vs. Guard cell-Mock	-1.931	-2.174 to -1.688	Yes	****	<0.0001
							400-800-CHX vs. Guard cell-H2O2	-2.518	-2.763 to -2.272	Yes	****	<0.0001
							400-800-CHX vs. Guard cell-CHX	-1.941	-2.253 to -1.629	Yes	****	<0.0001
							400-800-CHX vs. Guard cell-CHX+H2O2	-2.496	-2.701 to -2.292	Yes	****	<0.0001
							400-800-CHX+H2O2 vs. >800-Mock	0.5404	0.3651 to 0.7157	Yes	****	<0.0001
							400-800-CHX+H2O2 vs. >800-H2O2	0.03954	-0.1607 to 0.2398	No	ns	>0.9999
							400-800-CHX+H2O2 vs. >800-CHX	0.5258	0.3428 to 0.7088	Yes	****	<0.0001
							400-800-CHX+H2O2 vs. >800-CHX+H2O2	0.05897	-0.1489 to 0.2668	No	ns	>0.9999
							400-800-CHX+H2O2 vs. Guard cell-Mock	-1.641	-1.886 to -1.396	Yes	****	<0.0001
							400-800-CHX+H2O2 vs. Guard cell-H2O2	-2.228	-2.476 to -1.981	Yes	****	<0.0001
							400-800-CHX+H2O2 vs. Guard cell-CHX	-1.651	-1.965 to -1.338	Yes	****	<0.0001
							400-800-CHX+H2O2 vs. Guard cell-CHX+H2O2	-2.207	-2.414 to -2.000	Yes	****	<0.0001
							>800-Mock vs. >800-H2O2	-0.5009	-0.6662 to -0.3355	Yes	****	<0.0001
							>800-Mock vs. >800-CHX	-0.01461	-0.1578 to 0.1286	No	ns	>0.9999
							>800-Mock vs. >800-CHX+H2O2	-0.4814	-0.6568 to -0.3061	Yes	****	<0.0001
							>800-Mock vs. Guard cell-Mock	-2.181	-2.401 to -1.962	Yes	****	<0.0001
							>800-Mock vs. Guard cell-H2O2	-2.769	-2.991 to -2.546	Yes	****	<0.0001
							>800-Mock vs. Guard cell-CHX	-2.192	-2.486 to -1.897	Yes	****	<0.0001
							>800-Mock vs. Guard cell-CHX+H2O2	-2.747	-2.922 to -2.573	Yes	****	<0.0001
							>800-H2O2 vs. >800-CHX	0.4862	0.3126 to 0.6599	Yes	****	<0.0001
							>800-H2O2 vs. >800-CHX+H2O2	0.01942	-0.1807 to 0.2196	No	ns	>0.9999
							>800-H2O2 vs. Guard cell-Mock	-1.681	-1.920 to -1.442	Yes	****	<0.0001
							>800-H2O2 vs. Guard cell-H2O2	-2.268	-2.510 to -2.026	Yes	****	<0.0001
							>800-H2O2 vs. Guard cell-CHX	-1.691	-2.000 to -1.382	Yes	****	<0.0001
							>800-H2O2 vs. Guard cell-CHX+H2O2	-2.246	-2.446 to -2.047	Yes	****	<0.0001
							>800-CHX vs. >800-CHX+H2O2	-0.4668	-0.6497 to -0.2839	Yes	****	<0.0001
							>800-CHX vs. Guard cell-Mock	-2.167	-2.392 to -1.942	Yes	****	<0.0001
							>800-CHX vs. Guard cell-H2O2	-2.754	-2.982 to -2.526	Yes	****	<0.0001
							>800-CHX vs. Guard cell-CHX	-2.177	-2.476 to -1.878	Yes	****	<0.0001
							>800-CHX vs. Guard cell-CHX+H2O2	-2.733	-2.915 to -2.551	Yes	****	<0.0001
							>800-CHX+H2O2 vs. Guard cell-Mock	-1.7	-1.945 to -1.455	Yes	****	<0.0001
							>800-CHX+H2O2 vs. Guard cell-H2O2	-2.287	-2.535 to -2.040	Yes	****	<0.0001
							>800-CHX+H2O2 vs. Guard cell-CHX	-1.71	-2.024 to -1.397	Yes	****	<0.0001
							>800-CHX+H2O2 vs. Guard cell-CHX+H2O2	-2.266	-2.473 to -2.059	Yes	****	<0.0001
							Guard cell-Mock vs. Guard cell-H2O2	-0.5873	-0.8659 to -0.3086	Yes	****	<0.0001
							Guard cell-Mock vs. Guard cell-CHX	-0.01006	-0.3475 to 0.3274	No	ns	>0.9999
							Guard cell-Mock vs. Guard cell-CHX+H2O2	-0.5658	-0.8105 to -0.3212	Yes	****	<0.0001
							Guard cell-H2O2 vs. Guard cell-CHX	0.5772	0.2381 to 0.9164	Yes	****	<0.0001
							Guard cell-H2O2 vs. Guard cell-CHX+H2O2	0.02143	-0.2258 to 0.2686	No	ns	>0.9999
							Guard cell-CHX vs. Guard cell-CHX+H2O2	-0.5558	-0.8689 to -0.2427	Yes	****	<0.0001

## Sheet: Figure S5
SS = Sum of squares; df = degrees of freedom; MS = Mean Squares
Figure s5b							Figure s5d
Brown-Forsythe test							Brown-Forsythe test
F (DFn, DFd)	7.175 (5, 642)						F (DFn, DFd)	12.3 (14, 833)
P value	<0.0001						P value	<0.0001
P value summary	****						P value summary	****
Are SDs significantly different (P < 0.05)?	Yes						Are SDs significantly different (P < 0.05)?	Yes
Brown-Forsythe ANOVA test							Brown-Forsythe ANOVA test
F* (DFn, DFd)	95.45 (5.000, 575.9)						F* (DFn, DFd)	395.3 (14.00, 555.7)
P value	<0.0001						P value	<0.0001
P value summary	****						P value summary	****
Significant diff. among means (P < 0.05)?	Yes						Significant diff. among means (P < 0.05)?	Yes
Dunnett's T3 multiple comparisons test	Mean Diff.	95.00% CI of diff.	Below threshold?	Summary	Adjusted P Value		Dunnett's T3 multiple comparisons test	Mean Diff.	95.00% CI of diff.	Below threshold?	Summary	Adjusted P Value
Meristemoid-Mock vs. Meristemoid-MV	-0.004197	-0.1265 to 0.1181	No	ns	>0.9999		<100-Mock vs. <100-MV	-0.0005302	-0.2292 to 0.2281	No	ns	>0.9999
Meristemoid-Mock vs. Meristemoid-DMTU	0.0008295	-0.1409 to 0.1425	No	ns	>0.9999		<100-Mock vs. <100-DMTU	-0.0364	-0.2964 to 0.2236	No	ns	>0.9999
Meristemoid-Mock vs. SLGC-Mock	0.5912	0.4649 to 0.7174	Yes	****	<0.0001		<100-Mock vs. 100-400-Mock	0.9615	0.7162 to 1.207	Yes	****	<0.0001
Meristemoid-Mock vs. SLGC-MV	0.6081	0.4537 to 0.7626	Yes	****	<0.0001		<100-Mock vs. 100-400-MV	0.9411	0.6596 to 1.223	Yes	****	<0.0001
Meristemoid-Mock vs. SLGC-DMTU	0.6367	0.5142 to 0.7591	Yes	****	<0.0001		<100-Mock vs. 100-400-DMTU	0.9508	0.7129 to 1.189	Yes	****	<0.0001
Meristemoid-MV vs. Meristemoid-DMTU	0.005026	-0.1404 to 0.1505	No	ns	>0.9999		<100-Mock vs. 400-800-Mock	1.384	1.181 to 1.588	Yes	****	<0.0001
Meristemoid-MV vs. SLGC-Mock	0.5954	0.4649 to 0.7258	Yes	****	<0.0001		<100-Mock vs. 400-800-MV	1.339	1.151 to 1.527	Yes	****	<0.0001
Meristemoid-MV vs. SLGC-MV	0.6123	0.4544 to 0.7703	Yes	****	<0.0001		<100-Mock vs. 400-800-DMTU	1.336	1.174 to 1.499	Yes	****	<0.0001
Meristemoid-MV vs. SLGC-DMTU	0.6409	0.5141 to 0.7677	Yes	****	<0.0001		<100-Mock vs. >800-Mock	1.451	1.275 to 1.628	Yes	****	<0.0001
Meristemoid-DMTU vs. SLGC-Mock	0.5903	0.4416 to 0.7391	Yes	****	<0.0001		<100-Mock vs. >800-MV	1.462	1.285 to 1.639	Yes	****	<0.0001
Meristemoid-DMTU vs. SLGC-MV	0.6073	0.4342 to 0.7804	Yes	****	<0.0001		<100-Mock vs. >800-DMTU	1.443	1.270 to 1.616	Yes	****	<0.0001
Meristemoid-DMTU vs. SLGC-DMTU	0.6358	0.4903 to 0.7814	Yes	****	<0.0001		<100-Mock vs. Guard cell-Mock	-0.9451	-1.233 to -0.6569	Yes	****	<0.0001
SLGC-Mock vs. SLGC-MV	0.01699	-0.1439 to 0.1779	No	ns	>0.9999		<100-Mock vs. Guard cell-MV	-1.044	-1.360 to -0.7280	Yes	****	<0.0001
SLGC-Mock vs. SLGC-DMTU	0.04552	-0.08508 to 0.1761	No	ns	0.995		<100-Mock vs. Guard cell-DMTU	-0.9531	-1.206 to -0.7004	Yes	****	<0.0001
SLGC-MV vs. SLGC-DMTU	0.02853	-0.1295 to 0.1865	No	ns	>0.9999		<100-MV vs. <100-DMTU	-0.03587	-0.3101 to 0.2383	No	ns	>0.9999
							<100-MV vs. 100-400-Mock	0.962	0.7016 to 1.222	Yes	****	<0.0001
							<100-MV vs. 100-400-MV	0.9416	0.6472 to 1.236	Yes	****	<0.0001
							<100-MV vs. 100-400-DMTU	0.9513	0.6976 to 1.205	Yes	****	<0.0001
							<100-MV vs. 400-800-Mock	1.385	1.163 to 1.607	Yes	****	<0.0001
							<100-MV vs. 400-800-MV	1.34	1.131 to 1.548	Yes	****	<0.0001
							<100-MV vs. 400-800-DMTU	1.337	1.150 to 1.524	Yes	****	<0.0001
							<100-MV vs. >800-Mock	1.452	1.253 to 1.650	Yes	****	<0.0001
							<100-MV vs. >800-MV	1.463	1.264 to 1.661	Yes	****	<0.0001
							<100-MV vs. >800-DMTU	1.444	1.248 to 1.639	Yes	****	<0.0001
							<100-MV vs. Guard cell-Mock	-0.9446	-1.245 to -0.6437	Yes	****	<0.0001
							<100-MV vs. Guard cell-MV	-1.044	-1.371 to -0.7161	Yes	****	<0.0001
							<100-MV vs. Guard cell-DMTU	-0.9525	-1.220 to -0.6851	Yes	****	<0.0001
							<100-DMTU vs. 100-400-Mock	0.9979	0.7104 to 1.285	Yes	****	<0.0001
							<100-DMTU vs. 100-400-MV	0.9775	0.6596 to 1.295	Yes	****	<0.0001
							<100-DMTU vs. 100-400-DMTU	0.9872	0.7055 to 1.269	Yes	****	<0.0001
							<100-DMTU vs. 400-800-Mock	1.421	1.166 to 1.675	Yes	****	<0.0001
							<100-DMTU vs. 400-800-MV	1.375	1.133 to 1.618	Yes	****	<0.0001
							<100-DMTU vs. 400-800-DMTU	1.373	1.147 to 1.598	Yes	****	<0.0001
							<100-DMTU vs. >800-Mock	1.488	1.253 to 1.722	Yes	****	<0.0001
							<100-DMTU vs. >800-MV	1.498	1.263 to 1.733	Yes	****	<0.0001
							<100-DMTU vs. >800-DMTU	1.479	1.247 to 1.712	Yes	****	<0.0001
							<100-DMTU vs. Guard cell-Mock	-0.9087	-1.232 to -0.5850	Yes	****	<0.0001
							<100-DMTU vs. Guard cell-MV	-1.008	-1.356 to -0.6593	Yes	****	<0.0001
							<100-DMTU vs. Guard cell-DMTU	-0.9167	-1.210 to -0.6229	Yes	****	<0.0001
							100-400-Mock vs. 100-400-MV	-0.02038	-0.3270 to 0.2863	No	ns	>0.9999
							100-400-Mock vs. 100-400-DMTU	-0.01067	-0.2791 to 0.2578	No	ns	>0.9999
							100-400-Mock vs. 400-800-Mock	0.4229	0.1837 to 0.6622	Yes	****	<0.0001
							100-400-Mock vs. 400-800-MV	0.3775	0.1509 to 0.6041	Yes	****	<0.0001
							100-400-Mock vs. 400-800-DMTU	0.375	0.1672 to 0.5827	Yes	****	<0.0001
							100-400-Mock vs. >800-Mock	0.4897	0.2714 to 0.7079	Yes	****	<0.0001
							100-400-Mock vs. >800-MV	0.5006	0.2823 to 0.7188	Yes	****	<0.0001
							100-400-Mock vs. >800-DMTU	0.4815	0.2658 to 0.6973	Yes	****	<0.0001
							100-400-Mock vs. Guard cell-Mock	-1.907	-2.219 to -1.594	Yes	****	<0.0001
							100-400-Mock vs. Guard cell-MV	-2.006	-2.344 to -1.667	Yes	****	<0.0001
							100-400-Mock vs. Guard cell-DMTU	-1.915	-2.196 to -1.633	Yes	****	<0.0001
							100-400-MV vs. 100-400-DMTU	0.009704	-0.2917 to 0.3111	No	ns	>0.9999
							100-400-MV vs. 400-800-Mock	0.4433	0.1670 to 0.7197	Yes	****	<0.0001
							100-400-MV vs. 400-800-MV	0.3979	0.1322 to 0.6637	Yes	****	<0.0001
							100-400-MV vs. 400-800-DMTU	0.3953	0.1451 to 0.6456	Yes	****	<0.0001
							100-400-MV vs. >800-Mock	0.51	0.2512 to 0.7689	Yes	****	<0.0001
							100-400-MV vs. >800-MV	0.5209	0.2620 to 0.7799	Yes	****	<0.0001
							100-400-MV vs. >800-DMTU	0.5019	0.2452 to 0.7587	Yes	****	<0.0001
							100-400-MV vs. Guard cell-Mock	-1.886	-2.227 to -1.546	Yes	****	<0.0001
							100-400-MV vs. Guard cell-MV	-1.985	-2.349 to -1.622	Yes	****	<0.0001
							100-400-MV vs. Guard cell-DMTU	-1.894	-2.207 to -1.582	Yes	****	<0.0001
							100-400-DMTU vs. 400-800-Mock	0.4336	0.2020 to 0.6653	Yes	****	<0.0001
							100-400-DMTU vs. 400-800-MV	0.3882	0.1699 to 0.6066	Yes	****	<0.0001
							100-400-DMTU vs. 400-800-DMTU	0.3856	0.1874 to 0.5838	Yes	****	<0.0001
							100-400-DMTU vs. >800-Mock	0.5003	0.2910 to 0.7097	Yes	****	<0.0001
							100-400-DMTU vs. >800-MV	0.5112	0.3018 to 0.7207	Yes	****	<0.0001
							100-400-DMTU vs. >800-DMTU	0.4922	0.2854 to 0.6990	Yes	****	<0.0001
							100-400-DMTU vs. Guard cell-Mock	-1.896	-2.204 to -1.588	Yes	****	<0.0001
							100-400-DMTU vs. Guard cell-MV	-1.995	-2.329 to -1.661	Yes	****	<0.0001
							100-400-DMTU vs. Guard cell-DMTU	-1.904	-2.179 to -1.629	Yes	****	<0.0001
							400-800-Mock vs. 400-800-MV	-0.04542	-0.2247 to 0.1339	No	ns	>0.9999
							400-800-Mock vs. 400-800-DMTU	-0.04798	-0.2015 to 0.1055	No	ns	>0.9999
							400-800-Mock vs. >800-Mock	0.0667	-0.1011 to 0.2345	No	ns	>0.9999
							400-800-Mock vs. >800-MV	0.07762	-0.09025 to 0.2455	No	ns	0.9997
							400-800-Mock vs. >800-DMTU	0.05859	-0.1059 to 0.2231	No	ns	>0.9999
							400-800-Mock vs. Guard cell-Mock	-2.33	-2.613 to -2.046	Yes	****	<0.0001
							400-800-Mock vs. Guard cell-MV	-2.429	-2.740 to -2.117	Yes	****	<0.0001
							400-800-Mock vs. Guard cell-DMTU	-2.337	-2.584 to -2.091	Yes	****	<0.0001
							400-800-MV vs. 400-800-DMTU	-0.002566	-0.1332 to 0.1281	No	ns	>0.9999
							400-800-MV vs. >800-Mock	0.1121	-0.03533 to 0.2596	No	ns	0.495
							400-800-MV vs. >800-MV	0.123	-0.02455 to 0.2706	No	ns	0.2803
							400-800-MV vs. >800-DMTU	0.104	-0.03963 to 0.2476	No	ns	0.6108
							400-800-MV vs. Guard cell-Mock	-2.284	-2.557 to -2.011	Yes	****	<0.0001
							400-800-MV vs. Guard cell-MV	-2.383	-2.686 to -2.081	Yes	****	<0.0001
							400-800-MV vs. Guard cell-DMTU	-2.292	-2.527 to -2.058	Yes	****	<0.0001
							400-800-DMTU vs. >800-Mock	0.1147	0.003008 to 0.2264	Yes	*	0.0362
							400-800-DMTU vs. >800-MV	0.1256	0.01374 to 0.2375	Yes	*	0.0107
							400-800-DMTU vs. >800-DMTU	0.1066	0.0002284 to 0.2129	Yes	*	0.0488
							400-800-DMTU vs. Guard cell-Mock	-2.282	-2.540 to -2.023	Yes	****	<0.0001
							400-800-DMTU vs. Guard cell-MV	-2.381	-2.670 to -2.092	Yes	****	<0.0001
							400-800-DMTU vs. Guard cell-DMTU	-2.29	-2.506 to -2.073	Yes	****	<0.0001
							>800-Mock vs. >800-MV	0.01091	-0.1211 to 0.1429	No	ns	>0.9999
							>800-Mock vs. >800-DMTU	-0.00812	-0.1355 to 0.1192	No	ns	>0.9999
							>800-Mock vs. Guard cell-Mock	-2.396	-2.663 to -2.130	Yes	****	<0.0001
							>800-Mock vs. Guard cell-MV	-2.495	-2.792 to -2.199	Yes	****	<0.0001
							>800-Mock vs. Guard cell-DMTU	-2.404	-2.631 to -2.178	Yes	****	<0.0001
							>800-MV vs. >800-DMTU	-0.01903	-0.1465 to 0.1085	No	ns	>0.9999
							>800-MV vs. Guard cell-Mock	-2.407	-2.674 to -2.141	Yes	****	<0.0001
							>800-MV vs. Guard cell-MV	-2.506	-2.803 to -2.210	Yes	****	<0.0001
							>800-MV vs. Guard cell-DMTU	-2.415	-2.642 to -2.189	Yes	****	<0.0001
							>800-DMTU vs. Guard cell-Mock	-2.388	-2.653 to -2.124	Yes	****	<0.0001
							>800-DMTU vs. Guard cell-MV	-2.487	-2.782 to -2.193	Yes	****	<0.0001
							>800-DMTU vs. Guard cell-DMTU	-2.396	-2.620 to -2.172	Yes	****	<0.0001
							Guard cell-Mock vs. Guard cell-MV	-0.0991	-0.4678 to 0.2696	No	ns	>0.9999
							Guard cell-Mock vs. Guard cell-DMTU	-0.007933	-0.3263 to 0.3105	No	ns	>0.9999
							Guard cell-MV vs. Guard cell-DMTU	0.09117	-0.2525 to 0.4348	No	ns	>0.9999

[truncated: 12 more sheets: Figure S6, Figure S7, Figure S8, Figure S9, Figure S10, Figure S11, Figure S12, Figure S13, Figure S14, Figure S15, Figure S16, Figure S17]
