# Supplementary material for: Spatially patterned hydrogen peroxide orchestrates stomatal development in Arabidopsis
Source: Nat Commun. 2022 Aug 26;13:5040. doi: 10.1038/s41467-022-32770-7 (PMC9418256; doi:10.1038/s41467-022-32770-7)
Supplement: Supplementary file 6 — Source Data [file 41467_2022_32770_MOESM6_ESM.zip › Source Data 3. The expression patterns of ROS-related genes in the epidermal cells of leaves..xlsx]

## Sheet: Sheet1
根据 2015 文章转录组数据对上述基因查找结果
AGI	SYMBOL	GENE_DESCRIPTION	ML1Y_mean	SSY_median	MG_mean	FGF_mean	E1728G_mean
AT4G34740	GLN PHOSPHORIBOSYL PYROPHOSPHATE AMIDOTRANSFERASE 2 (ASE2)	Encodes glutamine 5-phosphoribosylpyrophosphate amidotransferase. Mutants are deficient in leaf, but not cotyledon, plastid and palisade cell development. Mutants exhibit defective chloroplast development under non-low light, suggesting that the defect in chloroplast development is caused by photo-oxidative damage. Plays role in differential development of vascular-associated cells. Demonstrates …	5.6011	6.10736	5.51256	6.08086	6.14745
AT4G35090	CATALASE 2 (CAT2)	Encodes a peroxisomal catalase, highly expressed in bolts and leaves. mRNA expression patterns show circadian regulation with mRNA levels being high in the subjective early morning. Loss of function mutations have increased H2O2 levels and increased H2O2 sensitivity. Mutants accumulate more toxic ions yet show decreased sensitivity to Li+. This decreased sensitivity is most likely due to an insen…	12.2493	6.70585	8.23013	8.6206	8.61848
AT1G20620	CATALASE 3 (CAT3)	Catalase, catalyzes the breakdown of hydrogen peroxide (H2O2) into water and oxygen.	10.4022	7.17931	9.55075	7.93537	8.8266
AT1G07890	ASCORBATE PEROXIDASE 1 (APX1)	Encodes a cytosolic ascorbate peroxidase APX1. Ascorbate peroxidases are enzymes that scavenge hydrogen peroxide in plant cells. Eight types of APX have been described for Arabidopsis: three cytosolic (APX1, APX2, APX6), two chloroplastic types (stromal sAPX, thylakoid tAPX), and three microsomal (APX3, APX4, APX5) isoforms. At least part of the induction of heat shock proteins during light stres…	12.2638	11.8525	13.1312	12.4147	12.3222
AT3G09640	ASCORBATE PEROXIDASE 2 (APX2)	Encodes a cytosolic ascorbate peroxidase APX2. Ascorbate peroxidases are enzymes that scavenge hydrogen peroxide in plant cells. Eight types of APX have been described for Arabidopsis: three cytosolic (APX1, APX2, APX6), two chloroplastic types (stromal sAPX, thylakoid tAPX), and three microsomal (APX3, APX4, APX5) isoforms.	5.62314	4.62288	4.85968	5.85928	5.05713
AT4G35000	ASCORBATE PEROXIDASE 3 (APX3)	Encodes a microsomal ascorbate peroxidase APX3. Ascorbate peroxidases are enzymes that scavenge hydrogen peroxide in plant cells. Eight types of APX have been described for Arabidopsis: three cytosolic (APX1, APX2, APX6), two chloroplastic types (stromal sAPX, thylakoid tAPX), and three microsomal (APX3, APX4, APX5) isoforms. The APX3 protein interacts with AKR2 (ankyrin-containing protein that i…	9.96796	10.5407	8.56303	9.60781	9.26585
AT4G09010	THYLAKOID LUMEN 29 (TL29)	Encodes a thylakoid lumen protein that was initially believed to act as a microsomal ascorbate peroxidase APX4 but to date, no evidence of enzymatic activity has been found.	10.3291	5.8111	7.17228	6.64152	6.90599
AT4G35970	ASCORBATE PEROXIDASE 5 (APX5)	Encodes a microsomal ascorbate peroxidase APX5. Ascorbate peroxidases are enzymes that scavenge hydrogen peroxide in plant cells. Eight types of APX have been described for Arabidopsis: three cytosolic (APX1, APX2, APX6), two chloroplastic types (stromal sAPX, thylakoid tAPX), and three microsomal (APX3, APX4, APX5) isoforms.	6.24593	4.51266	4.88049	4.36138	4.94422
AT4G32320	ASCORBATE PEROXIDASE 6 (APX6)	Encodes a cytosolic ascorbate peroxidase APX6. Ascorbate peroxidases are enzymes that scavenge hydrogen peroxide in plant cells. Eight types of APX have been described for Arabidopsis: three cytosolic (APX1, APX2, APX6), two chloroplastic types (stromal sAPX, thylakoid tAPX), and three microsomal (APX3, APX4, APX5) isoforms.	8.11318	6.31312	8.49491	7.15877	6.03051
AT1G77490	THYLAKOIDAL ASCORBATE PEROXIDASE (TAPX)	Encodes a chloroplastic thylakoid ascorbate peroxidase tAPX. Ascorbate peroxidases are enzymes that scavenge hydrogen peroxide in plant cells. Eight types of APX have been described for Arabidopsis: three cytosolic (APX1, APX2, APX6), two chloroplastic types (stromal sAPX, thylakoid tAPX), and three microsomal (APX3, APX4, APX5) isoforms.	9.23038	5.56079	5.71001	6.03673	6.33611
AT1G49140	NDUFS6	Complex I subunit NDUFS6; CONTAINS InterPro DOMAIN/s: NADH-ubiquinone oxidoreductase, subunit 10 (InterPro:IPR019377), Complex I subunit NDUFS6 (InterPro:IPR020163); BEST Arabidopsis thaliana protein match is: Complex I subunit NDUFS6 (TAIR:AT3G18410.2); Has 165 Blast hits to 165 proteins in 75 species: Archae - 0; Bacteria - 0; Metazoa - 6; Fungi - 92; Plants - 61; Viruses - 0; Other Eukaryotes …	7.00776	5.27341	6.73138	6.26656	6.96495
AT4G25100	FE SUPEROXIDE DISMUTASE 1 (FSD1)	Fe-superoxide dismutase	10.8217	10.7432	9.59312	10.206	8.64759
AT5G23310	FE SUPEROXIDE DISMUTASE 3 (FSD3)	Fe superoxide dismutase	5.25692	5.43128	5.40582	4.63828	5.05824
AT5G51100	FE SUPEROXIDE DISMUTASE 2 (FSD2)	Fe superoxide dismutase whose mRNA levels are increased in response to exposure to UV-B.	6.20317	5.69989	5.94434	4.81127	4.79823
AT1G08830	COPPER/ZINC SUPEROXIDE DISMUTASE 1 (CSD1)	Encodes a cytosolic copper/zinc superoxide dismutase CSD1 that can detoxify superoxide radicals. Its expression is affected by miR398-directed mRNA cleavage. Regulated by biotic and abiotic stress. Activation of CSD1 in the cytoplasm involves both a CCS-dependent and -independent pathway.	9.52006	8.70476	10.8151	10.8651	11.5242
AT2G28190	COPPER/ZINC SUPEROXIDE DISMUTASE 2 (CSD2)	Encodes a chloroplastic copper/zinc superoxide dismutase CSD2 that can detoxify superoxide radicals. Its expression is affected by miR398-directed mRNA cleavage. Activation depends totally on CCS.	8.18366	8.91433	5.83351	5.84118	7.42546
AT5G18100	COPPER/ZINC SUPEROXIDE DISMUTASE 3 (CSD3)	A putative peroxisomal CuZnSOD inducible by a high-light pulse.	7.63659	5.19349	7.21391	6.90081	7.37506
AT3G10920	MANGANESE SUPEROXIDE DISMUTASE 1 (MSD1)	manganese superoxide dismutase (MSD1)	9.7492	6.6699	11.0854	9.75952	10.0457
AT2G47270	UPBEAT1 (UPB1)	Encodes UPBEAT1 (UPB1), a transcription factor with a bHLH domain. Regulates the expression of a set of peroxidases that modulate the balance of reactive oxygen species (ROS) between the zones of cell proliferation and the zone of cell elongation where differentiation begins. Disruption of UPB1 activity alters this ROS balance, leading to a delay in the onset of differentiation.	2.61043	3.05492	2.49727	2.66212	2.96248
AT2G26760	CYCLIN B1;4 (CYCB1;4)	Cyclin B1;4 (CYCB1;4); FUNCTIONS IN: cyclin-dependent protein kinase regulator activity; INVOLVED IN: regulation of cell cycle; LOCATED IN: nucleus; EXPRESSED IN: 13 plant structures; EXPRESSED DURING: 6 growth stages; CONTAINS InterPro DOMAIN/s: Cyclin, C-terminal (InterPro:IPR004367), Cyclin-like (InterPro:IPR011028), Cyclin-related (InterPro:IPR013763), Cyclin, N-terminal (InterPro:IPR006671),…	4.94549	5.85067	4.83284	3.94999	4.69001
AT4G37490	CYCLIN B1;1 (CYCB1;1)	Cyclin-dependent protein kinase CYCB1;1. Functions as an effector of growth control at G2/M. Regulated by TCP20.	5.9626	5.20095	6.83971	5.70028	5.22575
AT3G11520	CYCLIN B1;3 (CYCB1;3)	Encodes a B-type mitotic cyclin.	4.84516	4.63182	4.98649	4.52744	4.62352
AT1G16330	CYCLIN B3;1 (CYCB3;1)	core cell cycle genes	6.15154	6.23444	6.47337	5.45018	5.68256
AT5G05340	PEROXIDASE 52 (PRX52)	Peroxidase superfamily protein; FUNCTIONS IN: protein binding, peroxidase activity; INVOLVED IN: response to oxidative stress, oxidation reduction; LOCATED IN: apoplast, cell wall; EXPRESSED IN: 9 plant structures; EXPRESSED DURING: LP.04 four leaves visible, 4 anthesis, C globular stage, petal differentiation and expansion stage; CONTAINS InterPro DOMAIN/s: Haem peroxidase (InterPro:IPR010255), …	4.78649	4.80309	4.3476	4.71735	4.78582
AT4G08770	PEROXIDASE 37 (Prx37)	Encodes a putative apoplastic peroxidase Prx37. Primarily expressed in the vascular bundles. Overexpression renders a dwarf phenotype with smaller plants and delayed development. Plants overexpressing Prx37 also shows an increase in the amount of esterified phenolic material associated with their walls.	5.31858	5.79291	4.87898	4.86293	4.73738
AT5G64100	na	Peroxidase superfamily protein; FUNCTIONS IN: peroxidase activity, heme binding; INVOLVED IN: oxidation reduction, response to oxidative stress; LOCATED IN: cell wall; EXPRESSED IN: hypocotyl, root, callus; EXPRESSED DURING: seedling growth; CONTAINS InterPro DOMAIN/s: Haem peroxidase (InterPro:IPR010255), Plant peroxidase (InterPro:IPR000823), Peroxidases heam-ligand binding site (InterPro:IPR01…	3.66357	5.53697	3.97825	4.12859	4.53641
AT1G09090	RESPIRATORY BURST OXIDASE HOMOLOG B (RBOHB)	NADPH-oxidase AtrbohB plays a role in seed after-ripening. Major producer of superoxide in germinating seeds. AtrbohB pre-mRNA is alternatively spliced in seeds in a hormonally and developmentally regulated manner. ABA caused accumulation of AtrbohB-? mRNA and prevented prevented AtrbohB-a mRNA expression in fresh seeds.	5.97605	6.3983	6.00829	5.71926	5.7487
AT5G47910	RESPIRATORY BURST OXIDASE HOMOLOGUE D (RBOHD)	NADPH/respiratory burst oxidase protein D (RbohD).Interacts with AtrbohF gene to fine tune the spatial control of ROI production and hypersensitive response to cell in and around infection site.	12.1929	11.2876	11.7998	10.8368	10.7043
AT3G22360	ALTERNATIVE OXIDASE 1B (AOX1B)	encodes an alternative oxidase whose expression is limited to flowers and floral buds.	3.51619	3.85184	3.90845	3.92836	3.99232
AT1G32350	ALTERNATIVE OXIDASE 1D (AOX1D)	alternative oxidase 1D (AOX1D); FUNCTIONS IN: alternative oxidase activity; INVOLVED IN: oxidation reduction, response to cyclopentenone; LOCATED IN: mitochondrial envelope, mitochondrion; EXPRESSED IN: stem, sepal, leaf, stamen; EXPRESSED DURING: LP.04 four leaves visible, 4 anthesis, petal differentiation and expansion stage; CONTAINS InterPro DOMAIN/s: Alternative oxidase (InterPro:IPR002680);…	7.55436	6.19417	7.73641	9.73467	11.0899
AT3G22370	ALTERNATIVE OXIDASE 1A (AOX1A)	Encodes AOX1a, an isoform of alternative oxidase that is expressed in rosettes, flowers, and root. The alternative oxidase of plant mitochondria transfers electrons from the ubiquinone pool to oxygen without energy conservations. It is regulated through transcriptional control and by pyruvate. Plays a role in shoot acclimation to low temperature. Also is capable of ameliorating reactive oxygen sp…	10.142	10.5953	10.664	11.4964	12.4975
AT3G27620	ALTERNATIVE OXIDASE 1C (AOX1C)	encodes an isoform of alternate oxidase. expressed in all tissues examined and expression is not induced by antimycin A, an inhibitor of complex III in the mitochondrial respiratory chain.	4.17148	3.99686	4.54939	4.62871	3.69672
AT5G64210	ALTERNATIVE OXIDASE 2 (AOX2)	encodes an isoform of alternative oxidase, which is expressed in rosettes, stems, and roots. Transcript accumulates in dry seeds and decreased upon germination and is not affected by actinomycin A. Protein is localized to mitochondria.	4.60709	4.59224	4.39323	4.13633	4.23845
AT1G08830	COPPER/ZINC SUPEROXIDE DISMUTASE 1(SOD1)	Encodes a cytosolic copper/zinc superoxide dismutase CSD1 that can detoxify superoxide radicals. Its expression is affected by miR398-directed mRNA cleavage. Regulated by biotic and abiotic stress. Activation of CSD1 in the cytoplasm involves both a CCS-dependent and -independent pathway.	9.52006	8.70476	10.8151	10.8651	11.5242
AT2G28190	COPPER/ZINC SUPEROXIDE DISMUTASE 2(SOD2)	Encodes a chloroplastic copper/zinc superoxide dismutase CSD2 that can detoxify superoxide radicals. Its expression is affected by miR398-directed mRNA cleavage. Activation depends totally on CCS.	8.18366	8.91433	5.83351	5.84118	7.42546
AT3G10920	MANGANESE SUPEROXIDE DISMUTASE 1, MSD1		9.7492	6.6699	11.0854	9.75952	10.0457
AT2G25080	GLUTATHIONE PEROXIDASE 1, GPX1	Encodes glutathione peroxidase.	8.26942	6.37613	6.51021	7.91758	7.50364
AT2G31570	GLUTATHIONE PEROXIDASE 2, GPX2		10.7596	12.5814	12.405	11.964	12.4631
AT2G43350	GLUTATHIONE PEROXIDASE 3, GPX3		6.84897	5.37455	6.58418	5.49411	5.59511
AT2G48150	GLUTATHIONE PEROXIDASE 4, GPX4		4.4235	5.32874	5.70945	4.91219	4.30287
AT3G63080	GLUTATHIONE PEROXIDASE 5, GPX5		7.79985	5.22082	8.7347	7.80322	7.76055
AT4G11600	GLUTATHIONE PEROXIDASE 6, GPX6		14.6245	14.982	15.3924	15.3787	16.0874
AT4G31870	GLUTATHIONE PEROXIDASE 7, GPX7		4.9327	4.08181	3.98418	5.77665	4.89182
AT1G63460	GLUTATHIONE PEROXIDASE 8, GPX8		6.46219	6.19022	7.44518	6.15062	4.75823
AT1G20630	CAT1, CATALASE 1		9.78036	10.6938	10.1071	11.4614	12.2547
AT4G08390	stromal ascorbate peroxidase sAPX	Encodes a chloroplastic stromal ascorbate peroxidase sAPX. Ascorbate peroxidases are enzymes that scavenge hydrogen peroxide in plant cells. Eight types of APX have been described for Arabidopsis: three cytosolic (APX1, APX2, APX6), two chloroplastic types (stromal sAPX, thylakoid tAPX), and three microsomal (APX3, APX4, APX5) isoforms.	6.75605	7.55839	7.93644	6.87068	6.29288
AT3G24170	GLUTATHIONE-DISULFIDE REDUCTASE, GR1	Encodes a cytosolic glutathione reductase.	12.0458	10.4175	12.7357	12.5798	13.0343
AT3G54660	GLUTATHIONE REDUCTASE, GR2	Encodes glutathione reductase that is most likely localized in the chloroplast.	10.1501	7.95974	9.76596	9.77065	9.68042
AT3G45810	RESPIRATORY BURST OXIDASE HOMOLOG J, RBOHJ	ferric reductase-like transmembrane component family protein; FUNCTIONS IN: in 8 functions; INVOLVED IN: oxidation reduction; LOCATED IN: membrane; EXPRESSED IN: male gametophyte, flower, pollen tube, leaf; EXPRESSED DURING: L mature pollen stage, M germinated pollen stage, 4 anthesis; CONTAINS InterPro DOMAIN/s: Ferredoxin reductase-type FAD-binding domain (InterPro:IPR017927), Cytochrome b245, …	5.43694	5.53423	5.52752	5.55951	5.86187
AT1G64060	RESPIRATORY BURST OXIDASE PROTEIN F, RBOHF	Interacts with AtrbohD gene to fine tune the spatial control of ROI production and hypersensitive response to cell in and around infection site.	8.02285	7.12873	6.88948	7.69054	8.87102
AT4G11230	RBOHI	Riboflavin synthase-like superfamily protein; FUNCTIONS IN: in 6 functions; INVOLVED IN: oxidation reduction; LOCATED IN: integral to membrane, membrane; EXPRESSED IN: root, flower; EXPRESSED DURING: petal differentiation and expansion stage; CONTAINS InterPro DOMAIN/s: Ferredoxin reductase-type FAD-binding domain (InterPro:IPR017927), NADPH oxidase Respiratory burst (InterPro:IPR013623), Ferric …	5.87745	7.11354	5.95348	6.10733	5.73573
AT5G07390	RESPIRATORY BURST OXIDASE HOMOLOG A, RBOHA	respiratory burst oxidase homolog A (RBOHA); CONTAINS InterPro DOMAIN/s: Ferredoxin reductase-type FAD-binding domain (InterPro:IPR017927), Cytochrome b245, heavy chain (InterPro:IPR000778), EF-Hand 1, calcium-binding site (InterPro:IPR018247), EF-hand-like domain (InterPro:IPR011992), Ferric reductase-like transmembrane component, N-terminal (InterPro:IPR013130), NADPH oxidase Respiratory burst …	5.19132	5.58424	5.46718	5.57369	5.74717
AT5G51060	RESPIRATORY BURST OXIDASE HOMOLOG C, RBOHC	RHD2 (along with RHD3 and RHD4) is required for normal root hair elongation. Has NADPH oxidase activity. Gene is expressed in the elongation and differention zone in trichoblasts and elongating root hairs. RDH2 is localized to the growing tips of root hair cells. It is required for the production of reactive oxygen species in response to extracellular ATP stimulus. The increase in ROS production …	6.26254	6.43771	5.58686	5.69155	5.59633

## Sheet: Sheet2
AGI	SYMBOL	GENE_DESCRIPTION	ML1Y_mean	SSY_median	MG_mean	FGF_mean	E1728G_mean
AT1G20630	CAT1, CATALASE 1		9.78036	10.6938	10.1071	11.4614	12.2547
AT4G35090	CATALASE 2 (CAT2)	Encodes a peroxisomal catalase, highly expressed in bolts and leaves. mRNA expression patterns show circadian regulation with mRNA levels being high in the subjective early morning. Loss of function mutations have increased H2O2 levels and increased H2O2 sensitivity. Mutants accumulate more toxic ions yet show decreased sensitivity to Li+. This decreased sensitivity is most likely due to an insen…	12.2493	6.70585	8.23013	8.6206	8.61848
AT1G20620	CATALASE 3 (CAT3)	Catalase, catalyzes the breakdown of hydrogen peroxide (H2O2) into water and oxygen.	10.4022	7.17931	9.55075	7.93537	8.8266
AT1G07890	ASCORBATE PEROXIDASE 1 (APX1)	Encodes a cytosolic ascorbate peroxidase APX1. Ascorbate peroxidases are enzymes that scavenge hydrogen peroxide in plant cells. Eight types of APX have been described for Arabidopsis: three cytosolic (APX1, APX2, APX6), two chloroplastic types (stromal sAPX, thylakoid tAPX), and three microsomal (APX3, APX4, APX5) isoforms. At least part of the induction of heat shock proteins during light stres…	12.2638	11.8525	13.1312	12.4147	12.3222
AT3G09640	ASCORBATE PEROXIDASE 2 (APX2)	Encodes a cytosolic ascorbate peroxidase APX2. Ascorbate peroxidases are enzymes that scavenge hydrogen peroxide in plant cells. Eight types of APX have been described for Arabidopsis: three cytosolic (APX1, APX2, APX6), two chloroplastic types (stromal sAPX, thylakoid tAPX), and three microsomal (APX3, APX4, APX5) isoforms.	5.62314	4.62288	4.85968	5.85928	5.05713
AT4G35000	ASCORBATE PEROXIDASE 3 (APX3)	Encodes a microsomal ascorbate peroxidase APX3. Ascorbate peroxidases are enzymes that scavenge hydrogen peroxide in plant cells. Eight types of APX have been described for Arabidopsis: three cytosolic (APX1, APX2, APX6), two chloroplastic types (stromal sAPX, thylakoid tAPX), and three microsomal (APX3, APX4, APX5) isoforms. The APX3 protein interacts with AKR2 (ankyrin-containing protein that i…	9.96796	10.5407	8.56303	9.60781	9.26585
AT4G09010	THYLAKOID LUMEN 29 (TL29)	Encodes a thylakoid lumen protein that was initially believed to act as a microsomal ascorbate peroxidase APX4 but to date, no evidence of enzymatic activity has been found.	10.3291	5.8111	7.17228	6.64152	6.90599
AT4G35970	ASCORBATE PEROXIDASE 5 (APX5)	Encodes a microsomal ascorbate peroxidase APX5. Ascorbate peroxidases are enzymes that scavenge hydrogen peroxide in plant cells. Eight types of APX have been described for Arabidopsis: three cytosolic (APX1, APX2, APX6), two chloroplastic types (stromal sAPX, thylakoid tAPX), and three microsomal (APX3, APX4, APX5) isoforms.	6.24593	4.51266	4.88049	4.36138	4.94422
AT4G32320	ASCORBATE PEROXIDASE 6 (APX6)	Encodes a cytosolic ascorbate peroxidase APX6. Ascorbate peroxidases are enzymes that scavenge hydrogen peroxide in plant cells. Eight types of APX have been described for Arabidopsis: three cytosolic (APX1, APX2, APX6), two chloroplastic types (stromal sAPX, thylakoid tAPX), and three microsomal (APX3, APX4, APX5) isoforms.	8.11318	6.31312	8.49491	7.15877	6.03051
AT1G77490	THYLAKOIDAL ASCORBATE PEROXIDASE (TAPX)	Encodes a chloroplastic thylakoid ascorbate peroxidase tAPX. Ascorbate peroxidases are enzymes that scavenge hydrogen peroxide in plant cells. Eight types of APX have been described for Arabidopsis: three cytosolic (APX1, APX2, APX6), two chloroplastic types (stromal sAPX, thylakoid tAPX), and three microsomal (APX3, APX4, APX5) isoforms.	9.23038	5.56079	5.71001	6.03673	6.33611
AT4G08390	stromal ascorbate peroxidase sAPX	Encodes a chloroplastic stromal ascorbate peroxidase sAPX. Ascorbate peroxidases are enzymes that scavenge hydrogen peroxide in plant cells. Eight types of APX have been described for Arabidopsis: three cytosolic (APX1, APX2, APX6), two chloroplastic types (stromal sAPX, thylakoid tAPX), and three microsomal (APX3, APX4, APX5) isoforms.	6.75605	7.55839	7.93644	6.87068	6.29288
AT2G25080	GLUTATHIONE PEROXIDASE 1, GPX1	Encodes glutathione peroxidase.	8.26942	6.37613	6.51021	7.91758	7.50364
AT2G31570	GLUTATHIONE PEROXIDASE 2, GPX2		10.7596	12.5814	12.405	11.964	12.4631
AT2G43350	GLUTATHIONE PEROXIDASE 3, GPX3		6.84897	5.37455	6.58418	5.49411	5.59511
AT2G48150	GLUTATHIONE PEROXIDASE 4, GPX4		4.4235	5.32874	5.70945	4.91219	4.30287
AT3G63080	GLUTATHIONE PEROXIDASE 5, GPX5		7.79985	5.22082	8.7347	7.80322	7.76055
AT4G11600	GLUTATHIONE PEROXIDASE 6, GPX6		14.6245	14.982	15.3924	15.3787	16.0874
AT4G31870	GLUTATHIONE PEROXIDASE 7, GPX7		4.9327	4.08181	3.98418	5.77665	4.89182
AT1G63460	GLUTATHIONE PEROXIDASE 8, GPX8		6.46219	6.19022	7.44518	6.15062	4.75823
AT3G24170	GLUTATHIONE-DISULFIDE REDUCTASE, GR1	Encodes a cytosolic glutathione reductase.	12.0458	10.4175	12.7357	12.5798	13.0343
AT3G54660	GLUTATHIONE REDUCTASE, GR2	Encodes glutathione reductase that is most likely localized in the chloroplast.	10.1501	7.95974	9.76596	9.77065	9.68042
AT4G25100	FE SUPEROXIDE DISMUTASE 1 (FSD1)	Fe-superoxide dismutase	10.8217	10.7432	9.59312	10.206	8.64759
AT5G23310	FE SUPEROXIDE DISMUTASE 3 (FSD3)	Fe superoxide dismutase	5.25692	5.43128	5.40582	4.63828	5.05824
AT5G51100	FE SUPEROXIDE DISMUTASE 2 (FSD2)	Fe superoxide dismutase whose mRNA levels are increased in response to exposure to UV-B.	6.20317	5.69989	5.94434	4.81127	4.79823
AT1G08830	COPPER/ZINC SUPEROXIDE DISMUTASE 1 (CSD1)	Encodes a cytosolic copper/zinc superoxide dismutase CSD1 that can detoxify superoxide radicals. Its expression is affected by miR398-directed mRNA cleavage. Regulated by biotic and abiotic stress. Activation of CSD1 in the cytoplasm involves both a CCS-dependent and -independent pathway.	9.52006	8.70476	10.8151	10.8651	11.5242
AT2G28190	COPPER/ZINC SUPEROXIDE DISMUTASE 2 (CSD2)	Encodes a chloroplastic copper/zinc superoxide dismutase CSD2 that can detoxify superoxide radicals. Its expression is affected by miR398-directed mRNA cleavage. Activation depends totally on CCS.	8.18366	8.91433	5.83351	5.84118	7.42546
AT5G18100	COPPER/ZINC SUPEROXIDE DISMUTASE 3 (CSD3)	A putative peroxisomal CuZnSOD inducible by a high-light pulse.	7.63659	5.19349	7.21391	6.90081	7.37506
AT3G10920	MANGANESE SUPEROXIDE DISMUTASE 1 (MSD1)	manganese superoxide dismutase (MSD1)	9.7492	6.6699	11.0854	9.75952	10.0457
AT5G07390	RESPIRATORY BURST OXIDASE HOMOLOG A, RBOHA	respiratory burst oxidase homolog A (RBOHA); CONTAINS InterPro DOMAIN/s: Ferredoxin reductase-type FAD-binding domain (InterPro:IPR017927), Cytochrome b245, heavy chain (InterPro:IPR000778), EF-Hand 1, calcium-binding site (InterPro:IPR018247), EF-hand-like domain (InterPro:IPR011992), Ferric reductase-like transmembrane component, N-terminal (InterPro:IPR013130), NADPH oxidase Respiratory burst …	5.19132	5.58424	5.46718	5.57369	5.74717
AT1G09090	RESPIRATORY BURST OXIDASE HOMOLOG B (RBOHB)	NADPH-oxidase AtrbohB plays a role in seed after-ripening. Major producer of superoxide in germinating seeds. AtrbohB pre-mRNA is alternatively spliced in seeds in a hormonally and developmentally regulated manner. ABA caused accumulation of AtrbohB-? mRNA and prevented prevented AtrbohB-a mRNA expression in fresh seeds.	5.97605	6.3983	6.00829	5.71926	5.7487
AT5G51060	RESPIRATORY BURST OXIDASE HOMOLOG C, RBOHC	RHD2 (along with RHD3 and RHD4) is required for normal root hair elongation. Has NADPH oxidase activity. Gene is expressed in the elongation and differention zone in trichoblasts and elongating root hairs. RDH2 is localized to the growing tips of root hair cells. It is required for the production of reactive oxygen species in response to extracellular ATP stimulus. The increase in ROS production …	6.26254	6.43771	5.58686	5.69155	5.59633
AT5G47910	RESPIRATORY BURST OXIDASE HOMOLOGUE D (RBOHD)	NADPH/respiratory burst oxidase protein D (RbohD).Interacts with AtrbohF gene to fine tune the spatial control of ROI production and hypersensitive response to cell in and around infection site.	12.1929	11.2876	11.7998	10.8368	10.7043
AT1G64060	RESPIRATORY BURST OXIDASE PROTEIN F, RBOHF	Interacts with AtrbohD gene to fine tune the spatial control of ROI production and hypersensitive response to cell in and around infection site.	8.02285	7.12873	6.88948	7.69054	8.87102
AT3G45810	RESPIRATORY BURST OXIDASE HOMOLOG J, RBOHJ	ferric reductase-like transmembrane component family protein; FUNCTIONS IN: in 8 functions; INVOLVED IN: oxidation reduction; LOCATED IN: membrane; EXPRESSED IN: male gametophyte, flower, pollen tube, leaf; EXPRESSED DURING: L mature pollen stage, M germinated pollen stage, 4 anthesis; CONTAINS InterPro DOMAIN/s: Ferredoxin reductase-type FAD-binding domain (InterPro:IPR017927), Cytochrome b245, …	5.43694	5.53423	5.52752	5.55951	5.86187
AT4G11230	RBOHI	Riboflavin synthase-like superfamily protein; FUNCTIONS IN: in 6 functions; INVOLVED IN: oxidation reduction; LOCATED IN: integral to membrane, membrane; EXPRESSED IN: root, flower; EXPRESSED DURING: petal differentiation and expansion stage; CONTAINS InterPro DOMAIN/s: Ferredoxin reductase-type FAD-binding domain (InterPro:IPR017927), NADPH oxidase Respiratory burst (InterPro:IPR013623), Ferric …	5.87745	7.11354	5.95348	6.10733	5.73573
AT1G49140	NDUFS6	Complex I subunit NDUFS6; CONTAINS InterPro DOMAIN/s: NADH-ubiquinone oxidoreductase, subunit 10 (InterPro:IPR019377), Complex I subunit NDUFS6 (InterPro:IPR020163); BEST Arabidopsis thaliana protein match is: Complex I subunit NDUFS6 (TAIR:AT3G18410.2); Has 165 Blast hits to 165 proteins in 75 species: Archae - 0; Bacteria - 0; Metazoa - 6; Fungi - 92; Plants - 61; Viruses - 0; Other Eukaryotes …	7.00776	5.27341	6.73138	6.26656	6.96495
AT2G47270	UPBEAT1 (UPB1)	Encodes UPBEAT1 (UPB1), a transcription factor with a bHLH domain. Regulates the expression of a set of peroxidases that modulate the balance of reactive oxygen species (ROS) between the zones of cell proliferation and the zone of cell elongation where differentiation begins. Disruption of UPB1 activity alters this ROS balance, leading to a delay in the onset of differentiation.	2.61043	3.05492	2.49727	2.66212	2.96248
AT5G05340	PEROXIDASE 52 (PRX52)	Peroxidase superfamily protein; FUNCTIONS IN: protein binding, peroxidase activity; INVOLVED IN: response to oxidative stress, oxidation reduction; LOCATED IN: apoplast, cell wall; EXPRESSED IN: 9 plant structures; EXPRESSED DURING: LP.04 four leaves visible, 4 anthesis, C globular stage, petal differentiation and expansion stage; CONTAINS InterPro DOMAIN/s: Haem peroxidase (InterPro:IPR010255), …	4.78649	4.80309	4.3476	4.71735	4.78582
AT4G08770	PEROXIDASE 37 (Prx37)	Encodes a putative apoplastic peroxidase Prx37. Primarily expressed in the vascular bundles. Overexpression renders a dwarf phenotype with smaller plants and delayed development. Plants overexpressing Prx37 also shows an increase in the amount of esterified phenolic material associated with their walls.	5.31858	5.79291	4.87898	4.86293	4.73738
AT5G64100	PRX69	Peroxidase superfamily protein; FUNCTIONS IN: peroxidase activity, heme binding; INVOLVED IN: oxidation reduction, response to oxidative stress; LOCATED IN: cell wall; EXPRESSED IN: hypocotyl, root, callus; EXPRESSED DURING: seedling growth; CONTAINS InterPro DOMAIN/s: Haem peroxidase (InterPro:IPR010255), Plant peroxidase (InterPro:IPR000823), Peroxidases heam-ligand binding site (InterPro:IPR01…	3.66357	5.53697	3.97825	4.12859	4.53641
AT3G22360	ALTERNATIVE OXIDASE 1B (AOX1B)	encodes an alternative oxidase whose expression is limited to flowers and floral buds.	3.51619	3.85184	3.90845	3.92836	3.99232
AT1G32350	ALTERNATIVE OXIDASE 1D (AOX1D)	alternative oxidase 1D (AOX1D); FUNCTIONS IN: alternative oxidase activity; INVOLVED IN: oxidation reduction, response to cyclopentenone; LOCATED IN: mitochondrial envelope, mitochondrion; EXPRESSED IN: stem, sepal, leaf, stamen; EXPRESSED DURING: LP.04 four leaves visible, 4 anthesis, petal differentiation and expansion stage; CONTAINS InterPro DOMAIN/s: Alternative oxidase (InterPro:IPR002680);…	7.55436	6.19417	7.73641	9.73467	11.0899
AT3G22370	ALTERNATIVE OXIDASE 1A (AOX1A)	Encodes AOX1a, an isoform of alternative oxidase that is expressed in rosettes, flowers, and root. The alternative oxidase of plant mitochondria transfers electrons from the ubiquinone pool to oxygen without energy conservations. It is regulated through transcriptional control and by pyruvate. Plays a role in shoot acclimation to low temperature. Also is capable of ameliorating reactive oxygen sp…	10.142	10.5953	10.664	11.4964	12.4975
AT3G27620	ALTERNATIVE OXIDASE 1C (AOX1C)	encodes an isoform of alternate oxidase. expressed in all tissues examined and expression is not induced by antimycin A, an inhibitor of complex III in the mitochondrial respiratory chain.	4.17148	3.99686	4.54939	4.62871	3.69672
AT5G64210	ALTERNATIVE OXIDASE 2 (AOX2)	encodes an isoform of alternative oxidase, which is expressed in rosettes, stems, and roots. Transcript accumulates in dry seeds and decreased upon germination and is not affected by actinomycin A. Protein is localized to mitochondria.	4.60709	4.59224	4.39323	4.13633	4.23845
