# Supplementary material for: Spatially patterned hydrogen peroxide orchestrates stomatal development in Arabidopsis
Source: Nat Commun. 2022 Aug 26;13:5040. doi: 10.1038/s41467-022-32770-7 (PMC9418256; doi:10.1038/s41467-022-32770-7)
Supplement: Supplementary file 6 — Source Data [file 41467_2022_32770_MOESM6_ESM.zip › Source Data1. The source data in this study..xlsx]

## Sheet: Fig 1d
Nuclear-to-Cytoplasmic ratio of pKIN10::KIN10-YFPtransgenic plants treated with or without DCMU and KI
	Mock			DCMU			DCMU + KI
	Meristemoid	SLGC		Meristemoid	SLGC		Meristemoid	SLGC
	1.98549	1.45631		2.36841	1.53023		1.56077	1.10174
	1.57778	1.38496		1.70106	1.8649		1.65142	1.26701
	1.67528	1.29793		2.0333	1.50638		1.61417	1.20587
	1.76026	0.444035		2.59559	1.41781		1.73628	1.24433
	2.17387	1.56526		2.32456	1.76996		1.61798	1.21913
	1.55925	1.36199		2.19536	1.87035		1.5256	0.969603
	1.57175	1.08476		2.15462	1.65382		1.47741	1.40057
	1.93787	1.1251		2.24042	1.7232		1.63804	1.39853
	1.4409	1.07466		1.79366	1.20467		1.76863	1.1931
	2.111	0.596236		2.1671	0.951843		1.53495	0.942082
	1.84886	1.00959		1.97602	1.21984		1.66098	1.39244
	2.12314	1.16555		2.10093	1.83034		1.80968	0.929567
	1.70453	1.46449		2.49182	1.64108		1.66713	1.05507
	2.04252	1.32175		1.94208	1.12849		1.6168	1.27611
	2.09915	1.43083		2.31212	1.41182		1.46552	1.23385
	1.71638	1.00059		2.83186	0.900191		1.53273	1.01354
	1.37246	1.34768		1.58267	1.59544		1.64615	1.06974
	1.88648	1.34882		2.10037	1.22194		1.6876	1.03922
	1.40601	1.41547		2.22672	1.99274		1.72415	1.01876
	1.93249	0.758393		1.61655	1.30651		1.54241	1.35096
	2.21739	1.33745		2.12977	1.5777		1.49356	0.857732
	1.98026	1.33826		2.05986	1.25348		1.61161	1.07996
	2.09397	1.33537		2.05284	1.14694		1.63475	1.54727
	2.22481	1.19583		2.63038	1.22435		1.70895	1.6542
	2.08264	0.82291		1.86475	1.37342		1.77202	1.64004
	1.74941	1.30364		2.32617	1.2104		1.75676	1.31646
	1.44559	1.24206		2.40149	1.43125		1.52078	1.04822
	1.97154	0.761361		1.9764	1.74083		1.72482	1.17105
	1.54444	1.22127		1.85853	1.01041		1.86531	1.51185
	1.45131	0.982805		2.94967	1.4506		1.76409	1.03098
	1.22587	1.2692		2.45279	1.80469		1.69362	1.38624
	2.1015	0.804568		2.07367	1.31896		1.56241	1.0694
	2.09749	1.17135		2.85808	1.15855		1.52697	1.60666
	2.21381	0.846632		2.35171	1.22746		1.90226	1.96018
	1.62447	0.511704		1.92211	1.57529		1.91931	0.927564
	1.44747	1.0495		2.25623	1.43729		1.70369	1.60569
	1.69575	1.03165		1.99083	1.82659		1.92239	1.07137
	1.61303	1.24984		1.59818	1.353		1.76684	1.19236
	1.85918	1.52873		2.26035	1.66425		2.01364	0.660038
	1.76168	1.36891		1.6993	1.53555		1.74276	1.61126
	1.8779	0.82779		1.86216	1.78194		1.87343	0.633086
	1.70137	0.820011		2.03727	1.35281		1.46425	1.37571
	1.45689	0.931788		2.30091	1.36342		2.1027	1.58592
	1.97189	1.20971		1.54104	1.3819		1.50309	0.83888
	1.79216	1.06743		2.06209	1.08415		1.77649	1.48301
	1.5605	1.22804		1.94922	1.57249		1.82724	0.832149
	1.50147	1.28663		2.26725	1.5297		1.48052	1.0651
	1.90677	0.886623		1.91361	1.34646		1.74258	1.6772
	1.73202	0.859885		2.68005	0.712188		1.65362	1.74896
	1.73554	1.61422		2.64068	1.42707		1.78564	1.23885
	1.73765	1.11475		1.89183	1.24038		1.59668	1.35357
	1.83029	0.977027		3.03893	1.49362		1.62869	0.769969
	2.37518	1.11081		2.11498	1.60931		1.6397	1.88977
	1.42483	1.11062		2.65305	1.42843		1.79656	0.663077
	1.64957	1.22617		1.27257	1.1144		1.65761	0.945566
	1.946	0.760837		2.68759	1.88222		1.92975	1.25309
	1.50458	1.34792		2.47375	1.31957		1.73937	0.618958
	2.12799	1.17383		2.276	1.31798		1.76652	1.45711
	1.68866	1.13336		2.02556	0.777779		1.53231	1.04635
	1.57544	1.3723		2.75572	1.93056		1.48902	0.825442
	2.17428	1.26628		1.91593	1.53226		1.83299	0.964548
	2.17727	0.955706		2.34903	1.69324		1.79152	1.81108
	1.55828	1.41073		2.19907	1.84033		1.85682	1.26179
	1.3218	0.835492		1.78546	1.38836		1.76105	1.51726
	1.91326	1.64984		2.39411	1.71813		1.62588	1.12836
	2.16968	1.86047		2.11787	1.64617		1.71158	1.43812
	1.5693	1.56095		2.76165	1.80561		1.76925	1.06929
	1.99537	1.74834		2.63942	1.34204		2.0122	1.61363
	2.20883	1.84435		1.72307	1.62917		1.85532	1.46228
	2.25691	1.64452		2.30932	1.38212		1.65979	1.05263
	1.7593	1.27457		1.81695	1.1438		2.21168	0.706855
	2.053	1.61653		3.06839	2.01474		2.04497	1.31989
	2.23188	1.3357		2.61891	1.58924		2.2736	1.66454
	1.94405	1.75049		2.93452	1.80948		1.77891	1.49531
	2.37711	1.04006		1.94112	1.99214		2.15938	1.51515
	1.97581	1.60345		3.00064	0.885893		1.86603	0.96675
	1.55194	1.31697		2.85769	1.43076		1.41496	1.29585
	2.30846	0.9701		1.9924	1.81933		1.88978	1.12243
	2.08997	1.04094		2.75174	1.80297		1.7247	1.08517
	2.18112	1.09107		2.89761	2.09805		1.87367	1.51882
	2.03467	1.18769		2.04125	1.78957		2.1673	1.69236
	1.77113	1.04808		2.96298	2.05048		1.66706	1.05348
	2.37927	1.57779		1.73315	1.37183		1.7994	1.19103
	1.63438	1.25446		2.9446	1.82843		1.81136	1.00797
	1.74266	1.43821		2.46943	1.53782		1.94602	0.665655
	1.52325	0.432284		2.21965	1.11029		1.86927	1.56289
	2.04545	1.34075		2.7624	1.48058		1.75932	1.45112
	2.50766	1.61637		2.69333	1.67931		1.71935	1.3041
	1.51607	1.50493		2.71147	1.87158		1.68957	0.880243
	1.36222	0.774013		2.2797	1.23919		1.66472	1.35219
	1.3942	1.00317		1.77777	1.67085		1.632	1.00107
	1.47872	1.38191		2.54138	0.955885		1.62152	1.19775
	1.68916	1.11359		3.0296	1.94875		1.94194	1.15446
	1.60767	0.322951		3.4	1.66224		1.73583	1.41337
	1.91643	1.1116		2.25591	1.34477		1.5422	1.37903
	1.20749	1.2666		1.83287	1.69849		1.61198	1.42107
	1.57708	0.774871		2.13281	1.23199		2.31657	1.25966
	1.98747	1.22449		1.93246	1.3318		1.61776	1.4511
	2.16283	1.12954		2.3834	1.22084		1.69647	1.2383
	2.01384	0.751551		2.93005	0.928464		1.60246	0.964689
	1.96259	0.961672		2.32197	1.29123		1.96832	1.09705
	1.62332	0.910472		2.15443	1.36815		2.1297	0.956775
	1.5392	1.2722		1.85676	1.48554		1.77343	1.1115
	1.91761	1.06426		1.43941	1.09962		1.87151	0.566372
	1.64354	1.10112		2.61922	1.48444		1.73241	0.435439
	1.62502	1.14904		1.46665	1.56248		1.71099	0.968452
	1.87874	1.20284		2.26812	1.53009		1.68994	1.03144
	1.69396	0.394275					1.90165	0.81072
	1.93428	1.27938					1.82624	0.691221
	2.23565	1.12377
	1.46577	0.688851
	1.67244	1.05193
	1.70627	1.24049

## Sheet: Fig 1g
Nuclear-to-Cytoplasmic ratio of pKIN10::KIN10-YFPtransgenic plants treated with or without 2 mM H2O2 and/or 50 μM CHX
	Mock			H2O2			CHX			CHX + H2O2
	Meristemoid	SLGC		Meristemoid	SLGC		Meristemoid	SLGC		Meristemoid	SLGC
	1.53607	1.20027		2.17822	1.67742		1.56492	1.63667		1.95752	1.70581
	1.90173	1.21373		2.00061	1.34332		1.91209	1.44738		2.09697	1.4875
	1.63791	1.08096		2.07569	1.08935		1.61441	1.28578		1.52749	1.67204
	1.50076	0.887373		1.93471	1.22247		2.17128	1.19524		3.00793	1.63541
	1.5849	0.657529		1.67619	0.942396		1.50373	1.47967		1.9371	1.57236
	1.56987	1.16574		1.89125	1.40825		1.59869	1.42223		2.56812	0.939911
	1.527	1.21195		1.96058	1.54818		1.57599	1.21856		1.74788	1.31037
	1.73322	0.883333		2.10129	1.51973		1.7206	1.14041		1.85034	1.51439
	1.50124	1.1861		2.40493	1.57354		1.51347	1.21353		2.09009	1.49405
	1.76115	0.723337		1.94523	1.14763		1.63517	1.27445		2.27399	1.6998
	1.47304	0.890917		2.32297	1.1262		1.61189	0.982513		1.99727	1.77516
	1.82198	1.14015		2.04875	1.08168		1.85608	1.23166		3.0454	1.24649
	1.27392	1.2392		1.67797	0.949784		1.6276	1.50043		2.64149	1.08171
	1.2411	0.935312		2.43729	1.54218		1.93482	1.37262		2.28529	1.55968
	1.90253	0.869533		2.4827	1.38243		1.76804	1.36184		1.7961	0.891963
	1.95387	1.1318		2.081	1.06134		1.59768	1.37742		1.79814	1.23959
	2.45783	1.10148		1.76675	1.33071		1.99525	1.04229		2.37545	1.97831
	1.70099	1.04516		1.6765	1.2359		1.83088	1.01522		1.84137	1.40622
	1.67578	1.0475		3.21666	1.16068		1.70627	1.39341		2.06355	1.78223
	2.10303	1.16913		2.15043	1.41187		1.18535	0.913158		2.81731	1.86282
	1.6025	1.07789		1.94412	1.6265		1.63934	1.36495		1.87205	0.955848
	1.93834	0.760734		2.70242	1.43025		1.76697	0.735765		2.19717	1.60807
	1.36935	1.07944		2.26708	0.818057		1.5942	1.41626		2.23411	1.46595
	1.90622	1.11611		2.32853	1.29746		2.17926	1.27461		2.76744	1.8877
	1.97605	1.53694		2.32108	1.449		1.85139	1.66419		2.4	2.08093
	1.64423	1.47676		2.01401	1.34201		1.70799	1.20128		1.99881	1.7567
	2.13819	1.13708		2.07305	1.25216		1.55673	1.3223		2.43089	1.03759
	1.69455	1.00729		2.06657	1.11831		1.6017	0.776732		2.59932	2.052
	1.84726	1.15655		2.56078	1.94219		1.78947	0.523417		2.09943	1.46772
	1.46847	1.10873		1.74505	1.48251		1.51954	1.34889		1.96415	1.68619
	1.72853	1.50945		2.24111	1.8586		1.8542	1.21394		2.25818	1.8655
	1.69801	1.09196		2.24535	1.55893		1.60591	1.15392		2.45354	1.20551
	1.49637	1.05885		1.9498	1.56379		1.44833	1.35602		2.23467	1.19633
	1.94699	1.25176		2.80839	1.54061		1.69124	0.948513		2.1747	1.94854
	1.82528	1.22048		2.3097	1.76617		1.79791	1.56623		1.85964	1.68267
	1.8406	0.920844		2.41925	1.70164		2.07937	1.49555		2.22413	1.36622
	1.51511	1.02649		1.85946	1.31535		1.68105	1.27071		2.25041	1.01923
	1.90639	0.998236		2.48736	1.40555		2.25797	1.51495		2.0616	1.12361
	1.38954	1.08614		2.75425	1.4937		1.87413	0.980007		2.36205	1.88876
	1.98678	1.54421		2.21059	1.08045		2.06371	1.19193		2.48607	1.73807
	1.62138	1.1126		2.44686	1.4611		1.96045	1.15585		1.81532	1.34904
	1.69444	1.02932		2.14686	1.85299		1.44217	1.02054		2.06914	1.47116
	1.80021	1.08044		1.98779	1.25268		1.70983	1.64298		1.98399	1.47168
	1.73966	0.996264		1.9979	1.70526		2.42849	1.17819		2.35094	1.46951
	1.51024	1.63533		2.50678	1.51874		1.08057	1.44983		2.12458	1.52102
	1.84698	1.21184		2.57353	0.963279		2.01464	0.81704		2.4777	1.06917
	1.60758	1.13216		1.91729	1.65745		1.63702	1.69598		2.47218	1.67749
	1.77938	1.25293		1.80287	1.27011		1.60715	1.1275		2.04409	1.74272
	2.12675	1.09968		2.39613	1.52549		1.97316	1.50135		2.38969	1.62659
	1.48089	1.3385		2.5011	1.33859		1.41577	1.65875		2.34347	1.54546
	1.79176	1.09048		2.45812	1.31716		1.55798	0.97928		1.98912	1.6225
	1.54035	1.2233		1.89615	1.76023		1.87095	0.584757		2.83534	1.33648
	1.50544	1.42649		2.8707	1.26301		2.02942	1.39094		2.46348	1.4277
	1.76712	1.02882		2.51527	1.38488		2.1316	1.3847		2.59761	1.81172
	2.03578	1.00595		2.41252	1.18059		1.72539	1.43849		1.9469	1.37371
	1.65526	1.29776		1.82813	0.859091		2.06701	1.55983		1.93458	1.23773
	2.03012	0.901826		2.01159	1.10433		2.33784	1.03875		2.02537	1.59468
	1.64794	1.07914		2.44609	1.59233		2.15299	1.45115		2.42244	0.995315
	1.54394	0.904091		2.50247	1.38138		1.2421	1.0474		1.97614	1.36172
	1.97891	1.40918		2.38498	1.47403		2.02292	1.11169		1.94803	1.13931
	1.90085	1.17394		1.81308	1.42641		1.30664	0.732726		2.12578	1.51791
	1.69519	1.32755		1.77997	1.33288		1.53069	1.25677		2.31556	1.54314
	2.13606	1.21715		2.35365	1.36012		1.68353	1.18216		1.94289	1.79167
	1.42897	0.997574		2.07914	1.74418		1.56074	1.27725		2.00196	1.71446
	1.16072	0.992944		2.47165	1.88205		1.64714	1.24938		2.25408	1.25185
	1.65334	1.30976		3.02178	2.37788		1.98239	0.911123		2.29125	1.31896
	2.56965	1.14675		2.87596	2.16575		1.71275	0.994706		1.86651	1.67886
	1.20592	1.06097		2.2939	2.5		1.43406	0.879453		2.34216	1.68651
	1.53715	0.946517		1.98108	1.38131		2.03507	1.29452		1.98799	1.47321
	1.5636	1.06552		2.09715	1.66941		1.68563	0.761636		2.15643	1.22149
	1.49606	1.01562		2.13879	1.6151		1.79399	0.833043		1.9395	1.66181
	1.71118	1.31325		2.50128	1.9744		1.61351	1.02147		2.88907	1.68961
	1.48276	1.19559		2.48713	1.96536		1.5579	0.572745		2.71929	1.61711
	1.9453	1.41059		2.92974	1.66134		1.69641	1.28087		2.81008	1.6733
	2.28951	0.989905		2.33334	1.8217		2.09757	1.17809		2.391	1.25288
	1.7517	1.10026		1.76752	1.04461		1.92337	1.01143		2.27586	1.96842
	2.44566	1.01431		2.46683	2.65419		1.92663	0.755841		2.05019	1.69007
	1.93129	1.40473		2.3954	2.85635		2.01814	1.25705		2.26905	1.02413
	1.99177	1.01338		3.06926	1.69524		1.59659	1.21357		1.86258	1.88096
	1.69751	0.856771		2.60784	1.6106		2.43982	0.813449		2.04114	1.75097
	2.04541	0.981607		2.60735	2.5713		2.1422	1.48643		2.33284	1.98179
	1.69616	1.18359		3.2685	2.99266		1.8427	0.692024		1.93537	1.31941
	1.83323	1.5263		2.07231	1.45113		2.28233	0.667202		2.00897	1.94438
	1.66596	0.900662		1.95378	2.30424		2.09437	0.756705		1.89759	1.313
	2.47374	1.62814		2.24628	1.94987		2.62237	1.04425		1.92697	2.05852
	1.69424	1.11606		2.3167	2.46391		2.13362	1.42666		2.27643	1.30068
	2.12612	1.24428		2.05515	1.80718		1.9431	1.16478		3.07266	1.98227
	2.06574	1.01245		2.0999	1.73645		1.23299	0.856256		1.90476	1.50447
	2.0026	0.877122		2.26532	1.19377		2.0581	0.698293		2.44319	1.74332
	1.98529	1.26121		2.57275	2.2332		2.14705	1.39711		2.41483	1.41674
	2.17312	1.01743		3.0983	1.02096		1.97763	0.987491		2.96123	1.94575
	2.2303	0.904092		2.42761	1.28095		1.98524	0.564371		1.98203	1.86967
	2.41801	1.48224		2.54569	2.02088		1.42907	1.56824		2.1889	1.26251
	2.35221	0.985702		1.96118	1.41846		2.20698	1.38601		2.59213	1.76522
	2.24081	0.952756		2.38527	1.42714		1.99907	1.16989		2.35922	1.82065
	2.23953	1.34019		2.32055	1.53697		1.95037	1.49		3.01009	2.05876
	2.11664	1.43155		1.42568	1.22796		1.95057	1.52154		2.20264	1.92348
	1.93452	1.5512		2.146	1.38474		2.00804	0.818878		1.83191	2.21535
	1.59021	1.00502		2.9026	1.11709		1.5563	0.895926		2.04684	0.938913
	2.04479	1.0888		2.02733	2.02558		1.6746	0.551329		2.2975	1.8178
	2.44058	1.48424		2.72164	2.59534		1.70466	1.19
	2.16256	1.49999		2.42269	2.29513		1.67478	0.97122
				2.92459	1.56101		2.00301	0.805551
				1.57205	1.92088
				2.00392	2.41232
				3.39792	2.05816
				2.68935	1.21807
				1.86283	1.69934
				2.08225	1.50913
				2.7117	2.39459

## Sheet: Fig 1l
Nuclear-to-Cytoplasmic ratio of pKIN10::KIN10-YFPand pKIN10::KIN10-YFP/p35S::CAT2-Myctransgenic plants
	pKIN10::KIN10-YFP			pKIN10::KIN10-YFP/p35S::CAT2-Myc
	Meristemoid	SLGC		Meristemoid	SLGC
	1.47736	1.2341		1.35973	1.27147
	1.84769	1.35396		2.01447	1.08964
	1.69294	1.45509		1.1965	0.853227
	1.29647	1.27864		1.51882	0.622132
	1.42886	1.15083		1.17298	1.10956
	1.74479	1.15308		1.74886	0.851091
	1.48276	0.534337		1.59124	0.268194
	1.29065	1.19326		1.23103	0.427338
	1.85531	1.41469		1.71067	0.743519
	1.83165	0.994074		0.837997	0.699501
	1.74294	1.1127		1.53777	0.725182
	1.78947	1.10111		1.21065	0.760291
	2.07403	1.12438		1.48841	1.83642
	1.66314	1.28013		1.63936	1.05522
	1.68333	1.29597		1.39099	0.583193
	1.40829	0.979999		1.66788	0.68032
	1.70051	1.09406		1.66485	0.934267
	2.28242	1.44003		1.86053	1.14539
	1.72488	1.40315		1.42216	0.496551
	1.74842	0.975482		1.53	0.562805
	1.78697	0.760933		1.41004	0.671134
	1.69566	1.22229		1.3969	1.37516
	1.80774	1.28182		1.30587	0.49021
	1.60771	1.19308		1.40158	0.837641
	1.86875	1.16409		1.41607	1.09381
	1.87216	0.447302		1.41352	0.908894
	1.80107	0.775138		1.69354	0.531314
	1.57989	0.451419		1.38738	1.25151
	1.67728	0.894747		1.33067	1.14346
	1.76888	0.633326		1.45389	0.945289
	1.46335	1.58705		1.82142	0.905577
	1.55896	1.36614		1.77973	1.01071
	1.72182	1.22718		1.4961	0.638661
	2.28287	0.799341		1.53926	0.878613
	1.78738	0.410906		0.583755	0.668927
	1.58032	1.27836		1.41577	0.989598
	2.33284	1.37238		1.27743	0.816338
	2.54262	0.751406		1.21415	1.01297
	1.86757	0.991458		1.36555	0.732007
	1.4301	1.14465		1.43391	0.964569
	1.57391	0.971923		1.41076	1.06728
	2.21188	1.07774		1.43417	0.923034
	1.41064	1.08556		1.10202	0.851826
	1.70215	0.794952		1.33879	1.18102
	1.69774	1.48926		1.31406	0.705058
	1.69792	1.1686		1.53913	0.781559
	2.08359	1.33405		1.33586	0.556367
	1.58392	0.691981		1.36372	0.719949
	1.99	0.521744		1.38303	0.920858
	1.71043	0.87186		1.34803	0.954011
	1.816	1.62104		1.76077	1.07634
	1.59805	0.887711		1.45923	0.863362
	1.28911	0.821095		1.8647	0.577156
	1.60458	1.37975		1.45575	1.13478
	1.75266	1.0839		1.22236	0.64262
	1.67194	1.14609		1.46902	1.12204
	1.66899	1.35366		1.72566	1.04826
	1.5845	0.679262		1.35855	0.94347
	1.64664	0.993628		1.25081	0.67707
	2.20592	1.22725		1.49126	1.17471
	1.66945	1.49022		1.50224	0.844215
	2.30544	1.11928		1.85359	0.997518
	1.98182	1.02641		1.49993	0.78359
	1.1801	0.764622		1.3377	0.788559
	1.69889	0.990779		1.74537	1.0028
	1.80181	1.34768		0.885347	0.563085
	1.81086	1.08221		1.75995	1.24988
	1.7231	1.65047		1.60089	0.834795
	1.65322	1.06656		1.26496	0.94283
	1.78374	1.1331		1.33117	1.12064
	1.46641	1.2227		1.45489	1.24106
	1.83296	1.19256		1.58736	0.541114
	1.96076	1.18186		1.49899	1.55135
	2.12912	1.24408		1.48735	1.53326
	1.918	1.37105		1.17781	0.729535
	2.26281	1.15016		1.81961	1.42438
	1.57321	0.715364		1.31414	0.530396
	1.86544	1.00775		1.21943	1.1144
	1.60468	0.782363		1.55783	0.673643
	1.26829	1.4761		1.37756	0.88046
	2.0929	1.19791		1.33497	1.23802
	1.42629	1.44339		0.521322	0.389847
	2.03386	1.5896		1.36688	1.30428
	2.01441	1.15701		1.24524	0.450413
	1.89801	1.4192		1.56077	0.751985
	1.59815	1.05925		2.02114	1.11757
	1.80902	1.25173		1.28777	0.727951
	2.14304	1.14887		1.28047	1.35861
	2.15356	1.11836		1.24463	1.26396
	1.44085	1.29687		1.44675	1.01747
	2.44822	2.09466		1.06382	0.786577
	1.51295	1.68047		1.20044	0.704773
	1.59259	1.21133		1.30136	0.586888
	1.56268	1.78234		1.34449	1.0416
	2.30321	2.14343		1.4519	0.474117
	1.47197	1.11982		1.07185	1.29903
	2.00635	1.48626		1.25359	0.917066
	1.96753	1.47379		1.06584	0.835502
	1.69171	1.31508		1.38299	0.942294
	1.92292	1.68035		1.45236	1.05058
	0.992277	1.29451		1.41637	1.85131
	1.75392	1.06506		1.32624	0.985553
				1.04463	0.817565
				1.39656	0.785108

## Sheet: Fig 2d
H2DCFDA staining in the epidermal cells of Col-0 plants
	Fluorescence Intensity
	Meristemoid	SLGC
	63	35
	56.406	40.464
	85.231	43.941
	33.656	28.477
	169.9	95.094
	47.162	27.706
	40.234	30.556
	142.906	70.667
	65.125	39.205
	61.824	38.614
	97.615	41.745
	92.742	70.824
	100.176	67
	85.114	64.294
	82.173	63.471
	118.027	68.622
	124.889	99
	125.531	83.423
	118.769	60.757
	93.205	70.355
	99.147	73.059
	67	32.431
	20.442	19.667
	31.135	14.647
	31.788	20.676
	37.528	25.841
	33.176	18.108
	30.412	21.977
	35.477	20.137
	21.786	32.438
	46.912	22.853
	29.486	23.147
	63.012	51.438
	79.317	75.108
	71.807	59.402
	87.95	58.3
	80.638	66.977
	85.395	79.392
	103.546	67.833
	92.263	60.167
	112.649	81.857
	133.208	81.205
	104.385	75.919
	166.086	126.7
	62.402	43.247
	41.612	31.716
	54.058	21.326
	92.188	65.163
	103	86.958
	40.361	30.441
	40.29	32.417
	44.547	23.346
	58.885	36.323
	48.25	24.333
	32.833	18.179
	30.676	16.973
	32.271	15.839
	92.619	34.206
	84.694	31.667
	61	23.944
	40.541	29.516
	41.432	35.333
	74.129	54.85
	103.326	53.139
	54.402	39.162
	44.757	43.585
	107.643	46.452
	100.886	69.862
	83.042	61.309
	104.615	83.846
	59.895	68.786
	54.919	41.767
	33.409	23.914
	84.5	54.625
	54.615	36.682
	40.659	22.952
	30.255	26.625
	109.838	56.917
	45.114	34.476
	73.118	23.981
	59.652	33.5
	61.087	43.433
	110.058	62.217
	92.871	39.83
	86.022	48.907
	42.941	25.648
	38.451	23.409
	23.865	17.899
	133.138	69.312
	83.246	42.404
	86.5	34.595
	62.967	39.104
	81.806	48.186
	78.416	42.756
	44.529	38.077
	47.059	33.212
	103.528	67.214
	112.472	63.73
	109.161	74.214
	110.581	51.769
	157.235	81.806
	181.649	80.655
	104.806	81.355
	100.952	63.378

## Sheet: Fig 2h
BES-H2O2-Ac staining in the epidermal cells of Col-0 plants
	Fluorescence Intensity
	Meristemoid	SLGC
	57.568	56.714
	70.114	45.365
	62.083	61.316
	79.75	45.112
	61.348	51.913
	63.661	44.556
	50.296	38.619
	28.219	27.887
	71.045	53.101
	57.837	51.674
	59.521	46.94
	58.89	52.093
	46.712	50.781
	68.759	32.233
	83.958	37.54
	49.482	28.405
	52.955	27.322
	70.301	46.494
	71.018	40
	66.044	42.44
	52.768	23.191
	86.932	26.662
	35.679	25.573
	47.392	31.688
	39.749	19.294
	22.067	18.215
	18.97	14.153
	25.817	18.737
	48.493	25.168
	109.949	75.343
	25.955	19.589
	31	25.767
	50.375	33.677
	30.441	26.04
	30.035	21.212
	30.207	26.203
	21.75	18.585
	23.179	22.98
	24.395	18.156
	40.643	25.759
	47.112	25.5
	20.811	20.715
	26.433	13.41
	49.014	31.439
	27.103	19.879
	40.914	29.742
	27.764	15.58
	43.463	23.625
	36.438	21.301
	30.659	35.642
	45.585	30.01
	25.151	23.871
	29.865	22.802
	26.773	16.604
	27.367	19.301
	30.782	16.589
	41.593	28.653
	36.25	22.935
	33.048	28.326
	18.21	14.417
	19.38	18.78
	43.472	23.616
	38.752	34.203
	94.922	59.243
	96.386	51.72
	94.132	41.381
	101.171	67.949
	61.316	30.521
	35.071	20.911
	42.901	38.073
	92.191	31.919
	19.07	24.269
	28.045	20.952
	22.526	18.279
	14.214	11.985
	21.474	16.232
	48.682	24.889
	35.722	22.983
	39.676	29.671
	33.146	28.038
	63.372	33.299
	34.549	29.467
	62.696	33.466
	15.188	20.04
	31.153	29.677
	47.616	35.722
	76.396	37.49
	44.353	43.119
	65.796	56.863
	47.686	32.994
	70.951	39.621
	43.507	33.86
	57.99	26.92
	79.848	35.121
	31.2	26.5
	48.186	27.583
	49.415	29.261
	48.052	49.768
	31.066	30.583
	29.391	21.196
	47.188	36.726
	58.874	27.477
	74.873	35.397
	73.634	54.047
	63.95	47.81
	59.219	36.534
	44.464	36.326
	53.696	29.49

## Sheet: Fig 2i
pHyPer fluorescent signals ratio in the epidermal cells of p35S::HyPer transgenic plants
	Ratio of 488/405(nm)
	Meristemoid	SLGC
	1.38686	1.49207
	1.27861	1.25133
	1.41815	1.55271
	1.47833	1.57174
	1.67535	1.23517
	1.70873	1.63982
	2.28316	2.10633
	1.50292	1.37668
	1.43431	1.62682
	1.57749	1.4502
	1.82906	1.88643
	1.73533	1.64222
	1.71447	1.60451
	1.48957	1.65331
	1.19562	1.04185
	1.61061	1.60841
	1.8089	1.53679
	1.65231	1.64355
	1.62071	1.84085
	1.69788	1.64686
	1.92477	1.53686
	1.91094	1.8907
	1.70528	1.66091
	1.91951	1.17098
	2.09872	1.59263
	2.00082	1.6942
	2.11887	1.95312
	1.9928	2.00748
	1.7954	1.98532
	1.99049	1.44364
	1.53879	1.17516
	1.24569	1.11433
	2.09976	1.14716
	1.94583	1.78013
	1.96378	1.25642
	1.51924	1.24747
	1.71935	1.88262
	1.59155	1.40763
	1.9888	1.80625
	2.00661	1.39146
	1.6426	1.52238
	1.82153	1.32112
	1.70675	0.954957
	1.93809	1.94014
	1.81859	1.82891
	2.07581	2.14674
	2.50715	2.51178
	2.41361	2.26547
	2.13507	2.26569
	2.82574	2.78845
	2.15678	2.29584
	2.81782	2.08078
	2.56437	2.4494
	2.38332	2.13976
	2.54169	2.11971
	2.0853	2.51975
	1.96771	1.60048
	1.96531	1.83338
	1.85533	1.85218
	2.36939	2.17764
	1.89277	1.62654
	1.93639	1.99572
	2.30253	1.61272
	2.89561	2.3713
	2.85231	2.35311
	2.99087	2.25899
	1.95743	1.66906
	1.84346	1.66093
	2.04623	1.80581
	2.134	2.04216
	1.97871	1.80438
	2.15519	1.86857
	2.58426	2.38585
	2.49252	2.31477
	2.01854	2.08329
	2.33412	1.93434
	2.15108	1.98048
	2.51595	2.35261
	2.55116	2.04534
	2.1928	1.97233
	1.97362	1.83541
	1.87083	2.08874
	2.05632	1.79558
	2.3587	2.04288
	2.59743	2.00195
	2.34263	1.99037
	2.32253	1.76496
	2.10558	1.89832
	2.09431	2.20068
	2.29263	2.08375
	1.47066	1.72363
	1.78496	1.54678
	2.30177	2.20483
	1.89872	1.4317
	2.05411	2.11534
	2.04502	1.75246
	2.40327	2.24364
	2.07467	2.09737
	1.8436	1.96374
	2.36267	1.50105
	1.96403	1.94053
	2.07433	1.87659
	2.07353	2.10046

## Sheet: Fig 3d
The GFP fluorescent signals of pCAT2::GFP transgenic plants in the cotyledon epidermal cells
		Fluorescence Intensity
		Pavement cell	SLGC	Meristemoid
		102.854	17.353	4.269
		128.541	31.983	24.078
		88.646	10.257	7.949
		128	23.694	18.591
		132.146	30.885	22.569
		148.065	37.3	20.5
		137.634	49.519	31.981
		125.392	31.038	28.857
		152.389	32.431	29.846
		138.259	40.714	37.45
		72.4507	29.919	21.808
		117.647	13.7	12.769
		61.778	26.351	17.618
		76.146	46.405	30.039
		110.833	24.368	22.75
		123.769	30.25	9.528
		117.394	50.477	29.222
		83.3767	20.793	15.738
		93.9233	21.875	12.116
		95.6667	37.117	22.103
		98.4587	41.243	14.741
		119.742	30.137	25.425
		95.57	49.753	26.028
		70.1507	24.522	26.841
		81.154	42.734	23.172
		114.961	43.971	31.167
		47.5927	43.773	13.167
		24.5293	20.125	15.143
		29.9213	24.096	15.542
		30.3653	30.943	16.531
		84.2053	37.867	26.308
		38.436	27.101	4.359
		34.49	29.172	16.424
		102.079	15.598	15.384
		59.9507	31.226	26.117
		55.5207	47.767	23.091
		107.937	35.354	31.19
		66.164	30.811	22.221
		89.8453	38.219	23.212
		60.292	38.023	14.565
		82.216	25.85	18.222
		81.562	41.35	28.962
		54.975	34.788	32.021
		37.8	42	19.887
		36.176	62.7	44.283
		42.331	44.656	28.913
		53.199	28.073	28.955
		78.015	50.238	20.227
		33.735	36.932	29.984
		41.507	49.571	25.75
		42.375	58.433	37.714
		18.779	24.104	34.531
		27.588	30.062	32.361
		24.854	55.969	26.739
		39.438	56.875	39.25
		123.7	45.115	30.25
		78.188	53.714	37.8
		81.662	13.5	4.423
		111.537	16.735	9.341
		96.175	18.295	9.031
		99.425	31.559	22.833
		51.732	15.571	8.55
		60.214	30.088	16.647
		81.559	38.108	16.324
		42.684	23.795	16.364
		38.574	25.312	28.192
		31.449	9.5	6.419
		58.902	25.625	20.871
		100.612	10.1	8.438
		94.9	16.027	3.194
		111.963	11.093	7.446
		68.425	24.073	25.402
		130.713	15.779	11.135
		58.025	29.289	18.639
		137.15	22.786	12.134
		53.337	7.607	10.435
		80.575	16.571	12.482
		60.775	11.287	6.438
		196.287	48.089	25.688
		146.4	32.478	18.367
		132.4	31.271	24.1
		47.65	22.109	11.058
		37.163	23.383	29.49
		73.65	57.765	23.469
		64.263	38.889	19.788
		90.65	33.667	17.367
		64.287	27.885	16.804
		66.075	15.699	4.827
		82.259	35.405	20.968
		93.402	19.736	14.607
		121.054	43.759	19.558
		72.009	50.594	22.911
		64.929	40.253	25.595
		100.277	37.432	17.083
		126.938	33.833	20.171
		59.884	35.141	15.444
		143.589	27.944	17.962
		57.625	41.779	36.618
		70.598	31.194	32.135
		87.821	40.733	18.667
		108.75	32.65	13.471
		36.265	34.969	29.694
		81.059
		85
		105.169
		73.412
		39.051
		107.956
		56.191
		62.438

## Sheet: Fig 3g
Co-localization of pCAT2::GFP and pSPCH::SPCH-RFP in cotyledon epidermal cells
		Fluorescence Intensity(GFP)				Fluorescence Intensity(RFP)
		Pavement cell	SLGC	Meristemoid		Pavement cell	SLGC	Meristemoid
		97.946	86.2	72.5		4.938	3.917	89.615
		117.412	93.583	48.688		1.052	6.429	57.871
		154.975	115.885	63.938		4.636	1.958	49.844
		101.312	116.938	60.952		2.432	5.75	50.762
		114.786	105.375	60.5		1.115	4	90.577
		125.339	110.038	73.531		1.725	4.812	104.615
		148.613	119	39.471		0.1	11.5	101.162
		126.31	101.938	90		1.544	7.692	151.115
		89.706	91.6	47.571		3.345	3.375	97.45
		132.151	80.75	46.125		1.417	1.531	78.364
		103.083	72.403	67.031		0.3	1.984	78.99
		166.109	129.818	79.864		0.757	0.791	64.165
		145.357	68.682	30.111		0.596	0	60.417
		126.821	101.327	40.072		1.036	0.364	31.983
		121.193	53.167	29.091		1.77	0	64.333
		134.637	68.25	54		1.17	9.5	78.889
		108.549	61.5	35.333		0.433	0	66.5
		119.598	76.438	54.471		0.68	1.25	102.29
		72.667	48.188	31.912		3.188	2.438	32.405
		67.883	51.676	37.167		2.417	3.75	39.5
		67.028	43.486	30.038		2.581	2.903	38
		89.676	67.265	35.056		3.143	3.231	137.6
		91.111	70.944	47.389		1.083	1	74.833
		99.312	81.05	45.357		2.161	3.929	87.226
		104.794	58.667	53.059		3.15	2.143	60.562
		78.833	66.81	43.069		1.125	3.029	99.528
		95.609	66.456	53.941		0.433	2.194	54.798
		89.357	65.612	49.944		3.818	5.353	118.472
		98.354	85.929	64.806		3.865	3.441	126.562
		97.969	83.397	62.297		2.111	3.091	110.952

## Sheet: Fig 3h
Quantitative ChIP-PCR showed that SPCH binds to CAT2 promoter
			p35S::YFP					p35S::SPCH-YFP
		G	1	1	1			2.05136	1.38498	1.64853
		F	1	1	1			2.55902	1.45453	1.5867
		E	1	1	1			1.97516	1.25381	1.34782
		D	1	1	1			4.60987	1.89131	2.16242
		C	1	1	1			3.85405	2.57853	1.77128
		B	1	1	1			2.01877	1.21746	1.81938
		A	1	1	1			1.56445	1.55349	1.17269
								Replicate 1	Replicate 2	Replicate 3

## Sheet: Fig 3i
SPCH directly binds to the promoter of CAT2 in vitro

[truncated: 58 more sheets: Fig 3j, Fig 4b, Fig 4c, Fig 4e, Fig 4g, Fig 5a, Fig 5b, Fig 5c, Fig 5d, Fig 5f, Fig 5h, Fig 5j, S_fig 1b, S_fig 1d, S_fig 1f, S_fig 2b, S_fig 2d, S_fig 3b, S_fig 3d, S_fig 4b …]
